# Supplementary material for: Causality of genetically determined blood metabolites on irritable bowel syndrome: A Mendelian randomization study
Source: PLoS One. 2024 Apr 3;19(4):e0298963. doi: 10.1371/journal.pone.0298963 (PMC10990233; doi:10.1371/journal.pone.0298963)
Supplement: S1 Table — (XLSX) [file pone.0298963.s001.xlsx]

## Sheet: Sheet1
Table S1 Summary information for the genetic data used in the present study
Traits	GWAS ID	Year	Ancestry	Sample size	Covariates	PMID	Definition
Human metabolites	NA	2014	European	7824	NA	24816252	NA
IBS	GCST90016564	2021	European	53,400 cases and 433,201 controls	sex, age, and sex*age interaction; age2, sex*age2 interaction,the first 20 genetic principal components	34741163	At least one of the following four requirements should be met by the IBS cases from UKB: Rome III symptom criteria for the digestive health questionnaire (DHQ) are met if the the symptoms of IBS cannot be adequately explained by another diagnosis; DHQ “self-report”: responded positively when asked if they had ever received an IBS diagnosis; Unprompted ‘self-report”: spontaneously declared an IBS …
	finn-b-K11_IBS	2021	European	4,605 cases and 182,423 controls	sex, age, the first 10 genetic principal components, genotyping batch, and genetic relatedness matrix	NA	the International Code of Disease Version 10 (ICD-10)
