# Supplementary material for: Causality of genetically determined blood metabolites on irritable bowel syndrome: A Mendelian randomization study
Source: PLoS One. 2024 Apr 3;19(4):e0298963. doi: 10.1371/journal.pone.0298963 (PMC10990233; doi:10.1371/journal.pone.0298963)
Supplement: S2 Table — (XLSX) [file pone.0298963.s002.xlsx]

## Sheet: Sheet1
Table S2 MR analysis of all metabolites identified in MR analysis.
Exposures	Super-pathway	nsnp	IVW		Weighted Median		Mr-egger		Q1 pval	Q2 pval	intercept	intercept pval
			OR(95%CI)	pval	OR(95%CI)	pval	OR(95%CI)	pval
glutamine	Amino acid	8	0.66 (0.29-1.49)	0.318229	0.59 (0.27-1.27)	0.176497	0.57 (0.12-2.78)	0.509655	0.0340875	0.0559327	0.0017661	0.828472
tryptophan	Amino acid	192	0.79 (0.63-1.00)	0.0524901	0.78 (0.57-1.07)	0.121705	0.69 (0.26-1.80)	0.444876	0.0311374	0.0344071	0.000713463	0.760744
histidine	Amino acid	6	1.57 (0.70- 3.48)	0.271555	1.74 (0.65- 4.65)	0.267186	2.53 (0.54-11.76)	0.302982	0.298414	0.353442	-0.00555846	0.507082
leucine	Amino acid	208	1.04 (0.84-1.29)	0.705516	0.90 (0.66-1.25)	0.536913	0.58 (0.28-1.19)	0.139365	0.18723	0.163496	0.00292752	0.0965308
cholesterol	Lipid	46	0.78 (0.59-1.02)	0.067858	0.83 (0.57-1.19)	0.301049	1.22 (0.64-2.33)	0.551927	0.11545	0.0879186	-0.00530545	0.138781
phenylalanine	Amino acid	5	2.25 (0.65- 7.77)	0.199043	3.29 (0.99-10.94)	0.051898	0.44 (0.08- 2.32)	0.404053	0.38067	0.081878	0.0183378	0.109428
creatinine	Amino acid	26	0.66 (0.42-1.03)	0.0687316	0.54 (0.30-0.98)	0.0420532	0.97 (0.35-2.68)	0.955606	0.133322	0.139902	-0.00369473	0.41607
lactate	Carbohydrate	11	0.73 (0.49-1.07)	0.10879	0.91 (0.53-1.55)	0.721736	0.91 (0.26-3.20)	0.88487	0.586586	0.665896	-0.00328524	0.72339
3-hydroxybutyrate (BHBA)	Lipid	10	0.93 (0.86-1.00)	0.0579223	0.94 (0.85-1.05)	0.265316	0.95 (0.85-1.07)	0.42714	0.299016	0.3457	-0.00330924	0.526713
cotinine	Xenobiotics	16	0.99 (0.97-1.02)	0.66693	0.98 (0.94-1.02)	0.344269	0.99 (0.94-1.04)	0.720738	0.400305	0.473064	0.000666395	0.888553
caffeine	Xenobiotics	12	1.02 (0.96-1.10)	0.492234	1.03 (0.94-1.13)	0.549421	1.12 (0.89-1.40)	0.360931	0.805211	0.820168	-0.00654599	0.450775
arabinose	Carbohydrate	5	0.99 (0.87-1.13)	0.921802	1.00 (0.86-1.16)	0.995113	0.98 (0.79-1.21)	0.841659	0.481917	0.644148	0.001508	0.855723
fructose	Carbohydrate	3	1.02 (0.66-1.58)	0.931432	0.99 (0.58-1.69)	0.977468	1.06 (0.23-4.89)	0.948774	0.609737	0.87636	-0.00109694	0.96293
mannose	Carbohydrate	20	1.25 (0.94-1.65)	0.12294	1.25 (0.87-1.78)	0.224437	0.82 (0.43-1.58)	0.566987	0.139413	0.103163	0.00880715	0.18646
pyruvate	Carbohydrate	14	0.94 (0.78-1.15)	0.558245	1.08 (0.81-1.44)	0.617735	1.32 (0.76-2.31)	0.34719	0.810647	0.753151	-0.00864356	0.230963
uridine	Nucleotide	21	1.01 (0.70-1.48)	0.940531	0.86 (0.52-1.42)	0.550667	0.70 (0.23-2.12)	0.532407	0.939979	0.9468	0.00434066	0.490831
linoleate (18:2n6)	Lipid	17	0.88 (0.65-1.19)	0.411599	0.83 (0.55-1.24)	0.356762	0.73 (0.24-2.23)	0.588421	0.537241	0.601331	0.00279804	0.735035
allantoin	Nucleotide	19	0.98 (0.85-1.12)	0.715924	0.99 (0.83-1.19)	0.93524	1.01 (0.77-1.31)	0.966957	0.284291	0.339153	-0.00105363	0.793351
arachidonate (20:4n6)	Lipid	19	1.15 (0.92-1.42)	0.214948	1.31 (0.99-1.72)	0.0568963	1.13 (0.77-1.65)	0.536658	0.243258	0.297843	0.000363552	0.922464
deoxycholate	Lipid	17	1.10 (0.98-1.24)	0.104773	1.08 (0.95-1.23)	0.227473	1.04 (0.79-1.38)	0.787601	0.0401729	0.0519223	0.0031665	0.65754
margarate (17:0)	Lipid	8	0.78 (0.58-1.05)	0.108004	0.79 (0.54-1.15)	0.212192	1.11 (0.43-2.88)	0.842088	0.827484	0.845897	-0.00807936	0.486854
inosine	Nucleotide	11	1.00 (0.95-1.05)	0.906849	0.99 (0.93-1.04)	0.615929	0.99 (0.92-1.07)	0.780283	0.135875	0.183851	0.00157805	0.774773
isoleucine	Amino acid	18	0.68 (0.44-1.06)	0.0852165	0.60 (0.32-1.10)	0.0995622	1.13 (0.38-3.34)	0.823714	0.733918	0.724047	-0.0059171	0.324167
threonine	Amino acid	19	1.09 (0.79-1.50)	0.59238	1.07 (0.71-1.61)	0.745992	1.36 (0.42-4.36)	0.611494	0.11211	0.139602	-0.0033487	0.703528
tyrosine	Amino acid	33	0.90 (0.62-1.30)	0.56602	1.03 (0.65-1.63)	0.904832	1.37 (0.30-6.32)	0.693102	0.0259352	0.030638	-0.00418069	0.583087
lysine	Amino acid	24	0.93 (0.58- 1.48)	0.752908	1.10 (0.61- 1.99)	0.742628	0.99 (0.10-10.19)	0.990468	0.0629624	0.0823435	-0.00058609	0.959205
methionine	Amino acid	22	1.66 (1.02-2.71)	0.0430312	1.62 (0.76-3.45)	0.211177	0.93 (0.16-5.45)	0.941189	0.486139	0.521605	0.0050652	0.514291
malate	Energy	17	0.98 (0.75-1.29)	0.903993	1.07 (0.74-1.56)	0.713309	1.21 (0.62-2.35)	0.58402	0.250635	0.280624	-0.00360016	0.515136
palmitate (16:0)	Lipid	28	0.82 (0.61-1.10)	0.1778	0.77 (0.51-1.16)	0.207819	0.84 (0.38-1.86)	0.664915	0.255752	0.301027	-0.000299372	0.946504
nonadecanoate (19:0)	Lipid	16	0.89 (0.69-1.16)	0.398854	0.98 (0.71-1.35)	0.89621	1.05 (0.64-1.73)	0.849657	0.0857633	0.0947129	-0.00417246	0.467838
stearate (18:0)	Lipid	43	0.74 (0.59-0.92)	0.00743208	0.75 (0.54-1.04)	0.08314	0.57 (0.32-1.02)	0.0633842	0.626878	0.630234	0.00294789	0.351721
oleate (18:1n9)	Lipid	20	0.79 (0.59-1.05)	0.10505	0.81 (0.55-1.20)	0.296943	0.52 (0.18-1.46)	0.228022	0.696172	0.710392	0.0061735	0.415738
pentadecanoate (15:0)	Lipid	20	0.79 (0.62-1.02)	0.0659644	0.87 (0.62-1.24)	0.440084	0.81 (0.40-1.62)	0.560775	0.706109	0.762675	-0.000412054	0.9413
myristate (14:0)	Lipid	23	0.98 (0.79-1.20)	0.809644	1.11 (0.81-1.53)	0.518969	1.39 (0.94-2.06)	0.114114	0.906928	0.74285	-0.00791018	0.0501696
pipecolate	Amino acid	16	0.90 (0.75-1.09)	0.296031	0.84 (0.66-1.08)	0.172281	0.94 (0.56-1.59)	0.826678	0.154152	0.19918	-0.0011743	0.868061
ornithine	Amino acid	11	1.06 (0.71-1.58)	0.784203	1.01 (0.62-1.65)	0.973307	0.70 (0.19-2.56)	0.604348	0.187955	0.219922	0.00645773	0.528761
5-oxoproline	Amino acid	23	1.11 (0.81-1.52)	0.530378	1.53 (1.06-2.22)	0.0238374	1.61 (0.99-2.63)	0.068633	0.214352	0.111605	-0.0068567	0.0695305
pantothenate	Cofactors and vitamins	25	1.11 (0.87-1.42)	0.419332	1.04 (0.77-1.41)	0.780095	1.27 (0.76-2.12)	0.380636	0.0317824	0.0377361	-0.00267862	0.566663
salicylate	Xenobiotics	18	1.00 (0.98-1.02)	0.739412	1.00 (0.97-1.02)	0.869951	1.01 (0.98-1.03)	0.694294	0.81268	0.856568	-0.000774233	0.822743
4-acetamidobutanoate	Amino acid	34	0.95 (0.68-1.33)	0.772458	1.11 (0.73-1.69)	0.631618	0.99 (0.44-2.22)	0.987338	0.00173799	0.00246182	-0.00051293	0.910636
alpha-tocopherol	Cofactors and vitamins	11	1.08 (0.85-1.38)	0.529879	1.08 (0.77-1.50)	0.667634	1.35 (0.75-2.45)	0.340282	0.358696	0.385783	-0.00668891	0.431385
citrate	Energy	45	1.06 (0.82-1.39)	0.645807	1.13 (0.80-1.58)	0.485354	0.85 (0.40-1.79)	0.668181	0.0402703	0.045093	0.00253012	0.528803
glycerate	Carbohydrate	17	0.95 (0.71-1.28)	0.733701	0.95 (0.65-1.40)	0.808409	1.04 (0.38-2.83)	0.940544	0.836332	0.878626	-0.00135274	0.856178
guanosine	Nucleotide	13	1.07 (0.96-1.20)	0.204887	1.09 (0.93-1.26)	0.29328	1.28 (0.94-1.76)	0.147673	0.736362	0.688947	-0.00956952	0.25805
N-acetylalanine	Amino acid	23	1.21 (0.76-1.91)	0.419833	1.08 (0.59-2.00)	0.801105	0.00 (0.00-6.74)	0.15259	0.996199	0.985567	0.0501017	0.13995
urate	Nucleotide	22	0.85 (0.60-1.21)	0.363664	0.69 (0.43-1.09)	0.113032	0.68 (0.33-1.38)	0.295105	0.138632	0.152477	0.00333739	0.479378
ursodeoxycholate	Lipid	11	0.99 (0.90-1.09)	0.804666	1.00 (0.88-1.13)	0.968263	0.92 (0.74-1.15)	0.487385	0.930519	0.939771	0.00417623	0.510291
arginine	Amino acid	21	1.36 (1.07-1.74)	0.0120664	1.39 (0.98-1.96)	0.0633362	1.81 (0.83-3.95)	0.151942	0.417332	0.44494	-0.00415762	0.462155
ascorbate (Vitamin C)	Cofactors and vitamins	14	0.99 (0.95-1.04)	0.693213	0.98 (0.92-1.05)	0.650215	0.95 (0.88-1.04)	0.283202	0.831738	0.804745	0.00453884	0.296564
heptanoate (7:0)	Lipid	36	0.94 (0.74-1.21)	0.644065	0.90 (0.63-1.30)	0.583701	0.64 (0.30-1.36)	0.250857	0.327	0.318512	0.00435595	0.289374
laurate (12:0)	Lipid	41	0.96 (0.75-1.24)	0.781247	0.79 (0.57-1.08)	0.132622	0.72 (0.39-1.33)	0.294047	0.0671859	0.0636407	0.00361853	0.303833
valine	Amino acid	6	0.53 (0.29-0.95)	0.0338079	0.63 (0.31-1.32)	0.223091	0.58 (0.26-1.29)	0.252808	0.770949	0.863081	-0.00148018	0.779654
urea	Amino acid	14	1.14 (0.82-1.59)	0.438536	1.01 (0.64-1.61)	0.955093	0.87 (0.32-2.34)	0.785712	0.633928	0.684069	0.00433601	0.579046
cortisol	Lipid	12	0.89 (0.64-1.23)	0.477065	0.83 (0.59-1.17)	0.284447	0.57 (0.27-1.20)	0.169683	0.0169448	0.00833061	0.0108037	0.225797
cortisone	Lipid	40	0.87 (0.68-1.11)	0.265115	0.78 (0.55-1.13)	0.188097	0.84 (0.48-1.47)	0.550546	0.149901	0.17676	0.000369014	0.902175
proline	Amino acid	38	0.99 (0.83-1.18)	0.8967	1.14 (0.87-1.50)	0.344268	1.08 (0.78-1.49)	0.664677	0.802394	0.821714	-0.00142281	0.54607
citrulline	Amino acid	47	0.97 (0.76-1.24)	0.819773	0.94 (0.67-1.31)	0.709874	0.94 (0.48-1.85)	0.858115	0.144911	0.169128	0.000360849	0.917564
biliverdin	Cofactors and vitamins	19	0.94 (0.86-1.03)	0.180373	0.97 (0.86-1.09)	0.582883	0.94 (0.80-1.10)	0.460684	0.382985	0.449466	-0.000103618	0.976316
serotonin (5HT)	Amino acid	16	1.25 (1.04-1.50)	0.0195243	1.27 (0.99-1.64)	0.0639624	1.54 (1.01-2.34)	0.0653569	0.704534	0.682998	-0.00515088	0.294851
gamma-glutamylglutamine	Peptide	21	1.14 (0.86-1.51)	0.350185	1.07 (0.73-1.56)	0.743087	0.92 (0.47-1.77)	0.795298	0.327884	0.353754	0.00360075	0.473431
gamma-glutamyltyrosine	Peptide	47	0.92 (0.71-1.18)	0.49243	1.00 (0.71-1.40)	0.996803	0.60 (0.27-1.34)	0.2174	0.0645874	0.0600305	0.00452553	0.281005
hypoxanthine	Nucleotide	25	1.09 (0.85-1.40)	0.480999	1.12 (0.82-1.53)	0.495511	0.93 (0.43-2.00)	0.860797	0.0448023	0.0557409	0.00263765	0.672736
betaine	Amino acid	25	1.21 (0.86-1.69)	0.269714	0.92 (0.65-1.31)	0.653932	1.47 (0.63-3.43)	0.378282	1.34e-05	1.82e-05	-0.00351993	0.620002
xanthine	Nucleotide	5	1.08 (0.71-1.65)	0.710161	1.02 (0.58-1.79)	0.942169	1.42 (0.49-4.11)	0.561024	0.274854	0.368859	-0.00788507	0.614434
caprate (10:0)	Lipid	31	0.97 (0.71-1.33)	0.838092	0.82 (0.55-1.23)	0.34451	0.53 (0.27-1.03)	0.0728128	0.212117	0.116282	0.00729597	0.0582191
phosphate	Energy	5	1.58 (0.79-3.16)	0.199086	1.58 (0.84-2.97)	0.154437	1.82 (0.52-6.29)	0.415774	0.0589827	0.105139	-0.00269294	0.791041
3-methoxytyrosine	Amino acid	16	1.11 (0.84-1.47)	0.445387	0.98 (0.70-1.38)	0.913527	0.88 (0.38-2.08)	0.783469	0.0889941	0.107693	0.00439682	0.584108
pelargonate (9:0)	Lipid	36	0.90 (0.66-1.22)	0.485691	0.93 (0.64-1.34)	0.687614	0.67 (0.26-1.75)	0.420457	0.0109575	0.0126486	0.00314167	0.534154
undecanoate (11:0)	Lipid	28	1.06 (0.78-1.44)	0.731556	0.82 (0.51-1.30)	0.388701	0.72 (0.39-1.32)	0.292416	0.537762	0.477328	0.00548837	0.161062
beta-hydroxyisovalerate	Amino acid	23	0.99 (0.78-1.26)	0.930984	0.88 (0.65-1.18)	0.378928	0.75 (0.41-1.38)	0.364937	0.0692846	0.0666303	0.00505679	0.34278
taurodeoxycholate	Lipid	13	1.03 (0.96-1.11)	0.371434	1.00 (0.90-1.11)	0.988775	0.86 (0.67-1.11)	0.273656	0.857764	0.750842	0.0126822	0.166028
X-02973	Unknown	25	0.91 (0.56- 1.50)	0.718763	0.86 (0.48- 1.53)	0.600973	0.53 (0.15- 1.86)	0.328617	0.0071677	0.00668262	0.00601472	0.361009
X-03003	Unknown	8	1.05 (0.64- 1.73)	0.844859	1.53 (0.81- 2.89)	0.188907	3.14 (0.10-101.43)	0.541951	0.24104	0.292245	-0.0149485	0.554693
X-03088	Unknown	19	1.06 (0.87-1.30)	0.53101	1.05 (0.79-1.40)	0.743798	1.07 (0.78-1.47)	0.682506	0.884346	0.916693	-0.000120102	0.969749
X-03094	Unknown	32	1.08 (0.82-1.42)	0.590624	0.90 (0.63-1.29)	0.564811	1.03 (0.54-1.95)	0.937972	0.0440985	0.0561487	0.000677257	0.868897
glycerol	Lipid	17	0.79 (0.57-1.08)	0.138933	0.81 (0.54-1.22)	0.320064	0.93 (0.33-2.65)	0.897274	0.10489	0.134482	-0.00291984	0.743176
kynurenine	Amino acid	43	1.05 (0.86-1.29)	0.607466	1.14 (0.83-1.55)	0.429399	0.84 (0.54-1.31)	0.448013	0.4052	0.393345	0.0030222	0.266578
mannitol	Carbohydrate	13	1.00 (0.93-1.08)	0.974211	1.07 (0.96-1.19)	0.236259	1.07 (0.87-1.30)	0.546218	0.321595	0.360089	-0.00484873	0.50503
glycerol 3-phosphate (G3P)	Lipid	14	0.82 (0.58-1.18)	0.288316	0.93 (0.59-1.47)	0.756163	1.02 (0.43-2.44)	0.967583	0.142813	0.174213	-0.00380997	0.609399
acetylphosphate	Energy	18	1.10 (0.70-1.71)	0.685458	1.38 (0.74-2.55)	0.310206	0.65 (0.11-3.92)	0.644041	0.756766	0.790349	0.00471991	0.563865
carnitine	Lipid	227	1.22 (0.98-1.51)	0.0695591	1.36 (0.94-1.98)	0.0992715	0.78 (0.44-1.38)	0.388289	0.00215704	0.0015891	0.0024439	0.0986518
choline	Lipid	25	0.71 (0.44-1.15)	0.167108	0.75 (0.40-1.41)	0.368856	0.71 (0.16-3.26)	0.668496	0.119309	0.149685	-7.46e-05	0.991521
N-acetylornithine	Amino acid	19	1.03 (0.96-1.11)	0.401017	1.02 (0.94-1.11)	0.584802	1.02 (0.92-1.13)	0.686554	0.653056	0.711675	0.000738111	0.798881
N1-methyladenosine	Nucleotide	8	2.03 (0.83- 4.97)	0.119879	1.44 (0.46- 4.49)	0.525803	0.74 (0.02-29.81)	0.877246	0.240251	0.300265	0.0069755	0.59887
3-methyl-2-oxovalerate	Amino acid	33	0.97 (0.74-1.28)	0.855439	0.89 (0.62-1.27)	0.512865	1.04 (0.57-1.89)	0.903874	0.0871906	0.106588	-0.000796677	0.818766
3-methylhistidine	Amino acid	8	0.89 (0.76-1.03)	0.123956	0.85 (0.72-1.01)	0.0590036	1.00 (0.65-1.54)	0.999167	0.0626807	0.0814204	-0.0069702	0.583223
3-phenylpropionate (hydrocinnamate)	Amino acid	16	0.97 (0.83-1.14)	0.754612	0.99 (0.82-1.20)	0.928715	1.00 (0.75-1.33)	0.998884	0.0526136	0.0727288	-0.00111323	0.838325
hippurate	Xenobiotics	15	1.12 (0.97-1.29)	0.122849	1.05 (0.86-1.28)	0.622287	0.92 (0.66-1.27)	0.606717	0.336976	0.286287	0.00804308	0.213109
benzoate	Xenobiotics	42	0.96 (0.75-1.22)	0.735634	1.08 (0.75-1.56)	0.661372	1.15 (0.53-2.45)	0.728632	0.723376	0.751392	-0.00198897	0.631372
phenylacetate	Amino acid	9	1.09 (0.93-1.29)	0.279743	1.05 (0.85-1.29)	0.675129	1.04 (0.79-1.36)	0.808904	0.851639	0.893184	0.00289257	0.643284
glycerophosphorylcholine (GPC)	Lipid	19	1.03 (0.90-1.17)	0.689733	1.10 (0.94-1.29)	0.223688	1.11 (0.93-1.32)	0.258518	0.257802	0.220783	-0.00339474	0.221162
aspartate	Amino acid	4	0.88 (0.65-1.19)	0.40066	0.97 (0.67-1.40)	0.868516	1.06 (0.45-2.48)	0.912498	0.332317	0.487574	-0.00592898	0.692934
X-04357	Unknown	10	1.17 (0.97-1.40)	0.0980298	1.29 (1.03-1.63)	0.029989	1.43 (1.01-2.03)	0.0769586	0.426676	0.358668	-0.0099615	0.21494
X-04494	Unknown	14	1.06 (0.84-1.34)	0.614503	0.93 (0.67-1.29)	0.654243	0.97 (0.64-1.48)	0.895223	0.833649	0.86919	0.0019496	0.632308
X-04495	Unknown	11	0.95 (0.71-1.26)	0.715868	1.08 (0.79-1.48)	0.614504	0.69 (0.35-1.34)	0.300075	0.0704249	0.0593839	0.00931733	0.324289
X-04498	Unknown	23	0.93 (0.77-1.12)	0.465691	0.97 (0.73-1.28)	0.820135	1.09 (0.68-1.74)	0.72298	0.463934	0.494951	-0.0030835	0.486777
X-04499--3,4-dihydroxybutyrate	Amino acid	21	0.87 (0.63-1.20)	0.397696	1.04 (0.70-1.53)	0.857413	1.56 (0.43-5.68)	0.509405	0.0504562	0.0499593	-0.00878767	0.375129
X-04500	Unknown	11	0.99 (0.93-1.06)	0.848009	0.97 (0.89-1.07)	0.560704	0.90 (0.80-1.01)	0.101145	0.455924	0.236339	0.0112895	0.0772334
ibuprofen	Xenobiotics	125	0.99 (0.97-1.01)	0.552045	0.99 (0.96-1.02)	0.513296	1.01 (0.96-1.08)	0.639313	0.227161	0.235548	-0.00230845	0.464522
dihomo-linoleate (20:2n6)	Lipid	9	0.98 (0.76-1.26)	0.884467	0.95 (0.67-1.37)	0.801463	0.93 (0.42-2.08)	0.873509	0.474816	0.581735	0.00111297	0.903285
X-18601	Unknown	23	1.09 (0.98-1.21)	0.130675	1.10 (0.94-1.28)	0.227405	1.12 (0.87-1.43)	0.385572	0.284485	0.334364	-0.00100428	0.808423
2-hydroxystearate	Lipid	36	1.10 (0.85-1.44)	0.470952	1.23 (0.84-1.80)	0.276994	1.08 (0.54-2.15)	0.831164	0.221208	0.257741	0.00024179	0.946957
paraxanthine	Xenobiotics	12	1.14 (1.02-1.26)	0.0200721	1.18 (1.03-1.36)	0.0194803	1.41 (1.03-1.94)	0.0583158	0.823562	0.716987	-0.012416	0.18189
2-hydroxyhippurate (salicylurate)	Xenobiotics	13	1.02 (0.98-1.05)	0.33744	1.03 (0.98-1.08)	0.217523	1.02 (0.96-1.10)	0.519583	0.165428	0.217627	-0.00157656	0.833724
X-05426	Unknown	10	0.90 (0.76-1.06)	0.218744	0.85 (0.69-1.05)	0.134338	0.89 (0.49-1.63)	0.72023	0.191463	0.263187	0.000294912	0.976169
quinate	Xenobiotics	6	1.01 (0.89-1.15)	0.864767	1.05 (0.88-1.24)	0.602102	1.04 (0.73-1.48)	0.84376	0.56739	0.70484	-0.001651	0.881094
indolelactate	Amino acid	19	0.79 (0.64-0.98)	0.0303539	0.76 (0.56-1.03)	0.0785202	0.69 (0.41-1.16)	0.179838	0.692104	0.732833	0.00255602	0.592092
glycylvaline	Peptide	8	1.02 (0.89-1.16)	0.774317	1.06 (0.90-1.26)	0.474754	1.27 (0.69-2.35)	0.474149	0.926607	0.931533	-0.00965047	0.499237
gamma-glutamylleucine	Peptide	37	1.07 (0.82-1.38)	0.636199	1.01 (0.71-1.43)	0.953377	1.28 (0.71-2.31)	0.412694	0.146343	0.159034	-0.00227167	0.493643
theobromine	Xenobiotics	6	0.92 (0.76-1.10)	0.349455	0.95 (0.76-1.18)	0.647749	1.19 (0.30-4.83)	0.815228	0.688624	0.791669	-0.00905779	0.725643
theophylline	Xenobiotics	14	1.07 (0.94-1.21)	0.290675	1.04 (0.89-1.22)	0.602268	1.07 (0.81-1.41)	0.652378	0.14893	0.198487	6.03e-05	0.992273
eicosapentaenoate (EPA; 20:5n3)	Lipid	12	1.13 (0.92-1.39)	0.231339	1.21 (0.93-1.57)	0.153525	1.03 (0.65-1.65)	0.889616	0.124174	0.160495	0.00324125	0.675116
estrone 3-sulfate	Lipid	13	0.97 (0.93-1.01)	0.159366	0.99 (0.93-1.06)	0.762378	1.01 (0.94-1.08)	0.85092	0.867499	0.775624	-0.00628925	0.181595
glycocholate	Lipid	9	0.90 (0.82-0.99)	0.0265507	0.90 (0.80-1.02)	0.0974141	0.91 (0.80-1.03)	0.184053	0.996242	0.998709	-0.000571349	0.90324
glycodeoxycholate	Lipid	6	1.03 (0.95-1.11)	0.499531	1.02 (0.92-1.14)	0.676945	0.98 (0.72-1.35)	0.91892	0.279489	0.394007	0.00433054	0.787347
taurochenodeoxycholate	Lipid	13	1.08 (0.99-1.18)	0.0890117	1.07 (0.92-1.24)	0.372174	1.06 (0.91-1.24)	0.47432	0.355082	0.429986	0.00126722	0.789587
taurocholate	Lipid	16	0.99 (0.94-1.05)	0.829364	0.97 (0.90-1.06)	0.526156	0.94 (0.86-1.02)	0.156075	0.718948	0.542679	0.00615353	0.0953663
X-05907	Unknown	13	0.91 (0.70-1.18)	0.473748	0.82 (0.57-1.18)	0.283701	0.69 (0.41-1.18)	0.201041	0.549405	0.517795	0.00613102	0.271453
docosahexaenoate (DHA; 22:6n3)	Lipid	6	0.75 (0.51-1.09)	0.125634	0.73 (0.49-1.09)	0.119432	0.76 (0.29-2.01)	0.612299	0.0436316	0.0804231	-0.000777903	0.963417
1-stearoylglycerophosphoinositol	Lipid	7	1.00 (0.84-1.20)	0.98378	1.14 (0.89-1.46)	0.316239	0.99 (0.73-1.35)	0.959526	0.382692	0.507596	0.00058758	0.938637
X-06226	Unknown	23	0.84 (0.61-1.17)	0.303061	0.75 (0.49-1.14)	0.178807	0.90 (0.45-1.78)	0.762236	0.184749	0.224946	-0.000855588	0.837927
X-06246	Unknown	21	1.02 (0.83-1.25)	0.845551	1.00 (0.75-1.33)	0.989869	1.06 (0.72-1.58)	0.759782	0.207833	0.252204	-0.00100327	0.807147
X-06267	Unknown	12	0.79 (0.59-1.06)	0.11244	0.68 (0.45-1.02)	0.0641852	0.64 (0.30-1.37)	0.277996	0.373348	0.429941	0.00352074	0.576109
X-06307	Unknown	8	0.84 (0.67-1.06)	0.135771	0.77 (0.57-1.04)	0.089361	0.51 (0.25-1.06)	0.119613	0.902748	0.760772	0.0139162	0.208352
X-06350	Unknown	14	1.05 (0.80-1.39)	0.710141	0.99 (0.72-1.35)	0.940104	0.99 (0.56-1.75)	0.972327	0.0742184	0.101867	0.00140504	0.807916
X-06351	Unknown	6	0.83 (0.63-1.08)	0.160611	0.78 (0.55-1.12)	0.186208	0.78 (0.47-1.31)	0.404285	0.271344	0.387947	0.0016895	0.821111
myo-inositol	Lipid	39	1.16 (0.95-1.41)	0.142746	1.15 (0.84-1.58)	0.388405	1.50 (1.03-2.18)	0.0410726	0.491364	0.424553	-0.00388841	0.12373
glucose	Carbohydrate	38	0.85 (0.65-1.10)	0.214742	0.92 (0.61-1.39)	0.687924	0.83 (0.50-1.38)	0.481589	0.468535	0.515337	0.000232151	0.93485
1,5-anhydroglucitol (1,5-AG)	Carbohydrate	31	0.83 (0.69-0.99)	0.0435631	0.82 (0.65-1.04)	0.0973222	0.81 (0.51-1.28)	0.373154	0.102292	0.126011	0.000527111	0.903423
erythritol	Xenobiotics	26	0.88 (0.74-1.06)	0.176858	0.80 (0.65-1.00)	0.0487732	0.86 (0.63-1.16)	0.330954	0.0227268	0.0301725	0.000972844	0.805626
2-hydroxybutyrate (AHB)	Amino acid	17	1.09 (0.88-1.34)	0.432106	1.09 (0.80-1.50)	0.575789	1.65 (1.04-2.62)	0.0499903	0.568934	0.364838	-0.00946542	0.0672032
3-methyl-2-oxobutyrate	Amino acid	18	0.85 (0.61-1.18)	0.327182	0.75 (0.48-1.17)	0.19979	0.67 (0.20-2.25)	0.524762	0.312765	0.36578	0.00334223	0.696582
1,6-anhydroglucose	Carbohydrate	15	1.00 (0.92-1.09)	0.974477	1.00 (0.89-1.12)	0.992271	1.00 (0.85-1.18)	0.97607	0.917742	0.946233	-8.13e-05	0.987015
1-palmitoylglycerol (1-monopalmitin)	Lipid	14	1.49 (1.07-2.07)	0.0189971	1.30 (0.88-1.93)	0.187477	1.72 (0.54-5.48)	0.379914	0.0481177	0.0677564	-0.00229678	0.805024
saccharin	Xenobiotics	10	1.04 (0.96-1.12)	0.341736	1.08 (0.98-1.18)	0.12075	1.06 (0.92-1.23)	0.418263	0.106678	0.14362	-0.00314819	0.686474
1-oleoylglycerol (1-monoolein)	Lipid	16	1.00 (0.85-1.16)	0.953922	1.02 (0.84-1.24)	0.835765	0.64 (0.34-1.17)	0.167943	0.206957	0.142336	0.0149089	0.159736
1-stearoylglycerol (1-monostearin)	Lipid	25	1.12 (0.91-1.36)	0.278387	1.05 (0.80-1.37)	0.743522	0.97 (0.56-1.68)	0.905232	0.58359	0.623197	0.00249388	0.58704
X-08402	Unknown	22	0.90 (0.74-1.08)	0.253988	0.87 (0.68-1.12)	0.278402	0.81 (0.58-1.12)	0.21287	0.229739	0.246118	0.00256693	0.447565
2-hydroxyisobutyrate	Amino acid	18	1.03 (0.73-1.46)	0.866452	1.26 (0.82-1.92)	0.291841	0.73 (0.28-1.95)	0.543999	0.0115544	0.0128099	0.00575239	0.477112
X-08766	Unknown	14	1.14 (0.90-1.45)	0.290166	1.30 (0.92-1.83)	0.141938	1.31 (0.70-2.46)	0.413689	0.333235	0.390463	-0.00294644	0.640038
4-methyl-2-oxopentanoate	Amino acid	14	0.85 (0.63-1.14)	0.27555	0.79 (0.53-1.18)	0.248147	1.07 (0.38-3.05)	0.896736	0.543218	0.606665	-0.00379368	0.650553
phenyllactate (PLA)	Amino acid	19	0.95 (0.73-1.23)	0.676421	1.01 (0.73-1.40)	0.929732	0.85 (0.42-1.72)	0.664285	0.0729007	0.0945115	0.00200716	0.759679
homocitrulline	Amino acid	7	1.26 (1.01-1.57)	0.0433206	1.35 (1.02-1.79)	0.0389749	1.34 (0.73-2.46)	0.39511	0.837781	0.907787	-0.00192424	0.841572
aspartylphenylalanine	Peptide	7	1.21 (1.02-1.43)	0.0289453	1.13 (0.91-1.41)	0.263983	1.11 (0.73-1.68)	0.638908	0.898117	0.936485	0.0033347	0.687226
levulinate (4-oxovalerate)	Amino acid	60	1.13 (0.92-1.37)	0.245805	1.37 (1.05-1.80)	0.0211537	1.75 (1.10-2.76)	0.0208631	0.225788	0.143242	-0.00524801	0.0434026
palmitoylcarnitine	Lipid	10	0.94 (0.75-1.18)	0.596495	0.98 (0.73-1.33)	0.916406	1.10 (0.61-1.98)	0.751213	0.994856	0.995399	-0.00411149	0.574745
X-08988	Unknown	36	0.87 (0.72-1.05)	0.153782	1.04 (0.79-1.37)	0.781113	1.16 (0.87-1.53)	0.322669	0.143584	0.0399422	-0.00631069	0.0156147
X-09026	Unknown	15	0.97 (0.72-1.30)	0.828198	1.22 (0.83-1.80)	0.319544	1.47 (0.43-4.99)	0.547116	0.249478	0.279058	-0.0064896	0.500849
X-09108	Unknown	13	1.01 (0.71-1.43)	0.951267	0.90 (0.57-1.43)	0.659044	0.71 (0.30-1.66)	0.446757	0.903521	0.89952	0.00549217	0.391809
cholate	Lipid	9	0.97 (0.88-1.07)	0.555792	0.95 (0.86-1.06)	0.38209	0.88 (0.70-1.11)	0.311714	0.102405	0.0982421	0.0074614	0.383589
X-09706	Unknown	22	0.81 (0.65-1.00)	0.046605	0.80 (0.59-1.08)	0.145933	0.64 (0.39-1.06)	0.100751	0.588272	0.589155	0.00448449	0.341229
X-10395	Unknown	31	1.06 (0.90-1.24)	0.501339	1.19 (0.95-1.51)	0.134898	1.13 (0.91-1.41)	0.287213	0.105315	0.108043	-0.00186254	0.388515
X-10429	Unknown	21	0.97 (0.79-1.19)	0.74969	0.92 (0.70-1.21)	0.551872	0.82 (0.58-1.15)	0.263787	0.236886	0.211347	0.00401161	0.246057
X-10500	Unknown	37	0.80 (0.59-1.11)	0.180441	0.76 (0.49-1.18)	0.220116	0.51 (0.20-1.32)	0.175646	0.0653682	0.0632782	0.00498864	0.328994
X-10506	Unknown	13	1.01 (0.72-1.41)	0.95661	1.23 (0.80-1.90)	0.339852	0.83 (0.33-2.04)	0.688579	0.887561	0.916233	0.00357284	0.651261
X-10510	Unknown	22	0.87 (0.70-1.07)	0.19192	0.86 (0.63-1.19)	0.362972	0.97 (0.59-1.58)	0.88947	0.260699	0.299856	-0.00226152	0.637929
1-linoleoylglycerol (1-monolinolein)	Lipid	15	1.13 (0.99-1.28)	0.0703191	1.14 (0.97-1.34)	0.115781	1.43 (1.02-2.00)	0.0567895	0.220338	0.148991	-0.0105889	0.156717
indoleacetate	Amino acid	22	0.98 (0.82-1.17)	0.808571	1.02 (0.79-1.30)	0.887783	0.81 (0.59-1.12)	0.218067	0.757865	0.699825	0.00491481	0.1871
hyodeoxycholate	Lipid	17	0.97 (0.89-1.06)	0.488657	0.96 (0.86-1.06)	0.389437	0.99 (0.84-1.17)	0.915711	0.133999	0.169739	-0.00158104	0.753896
3-indoxyl sulfate	Amino acid	4	0.97 (0.70- 1.34)	0.853426	1.10 (0.83- 1.47)	0.498208	1.75 (0.02-182.20)	0.835458	0.0454166	0.0946678	-0.0203785	0.826197
N-acetylglycine	Amino acid	16	1.11 (1.01-1.23)	0.0330383	1.15 (1.01-1.32)	0.0405291	1.04 (0.86-1.25)	0.706088	0.79059	0.796621	0.00332274	0.399494
bilirubin (Z,Z)	Cofactors and vitamins	11	0.94 (0.86-1.02)	0.131437	0.98 (0.90-1.06)	0.552757	1.03 (0.90-1.18)	0.641658	0.26384	0.138976	-0.00849337	0.121104
creatine	Amino acid	8	1.15 (0.96-1.37)	0.139026	1.21 (0.95-1.55)	0.118885	0.99 (0.66-1.49)	0.960366	0.402118	0.448098	0.0052686	0.465449
erythrose	Carbohydrate	8	1.04 (0.77-1.41)	0.803836	0.97 (0.68-1.39)	0.887697	0.59 (0.34-1.01)	0.103689	0.410983	0.119832	0.0170991	0.0617934
glycerol 2-phosphate	Xenobiotics	32	1.11 (0.93-1.33)	0.238649	1.21 (0.94-1.54)	0.133063	1.34 (0.93-1.93)	0.124265	0.115912	0.104481	-0.00383237	0.260488
threonate	Cofactors and vitamins	18	0.95 (0.80-1.14)	0.603065	1.04 (0.83-1.31)	0.709458	0.93 (0.67-1.28)	0.653221	0.188301	0.234924	0.000979313	0.833711
X-10810	Unknown	16	1.12 (0.93-1.35)	0.235962	1.20 (0.94-1.53)	0.146141	1.25 (0.96-1.64)	0.122708	0.184968	0.164983	-0.00442773	0.277831
cysteine	Amino acid	19	1.06 (0.87-1.30)	0.541226	1.06 (0.80-1.40)	0.683165	1.27 (0.92-1.76)	0.161844	0.497057	0.439006	-0.00532879	0.188802
pyroglutamylglycine	Peptide	4	1.03 (0.89-1.20)	0.691874	1.03 (0.86-1.23)	0.77807	1.01 (0.65-1.57)	0.967309	0.8491	0.953098	0.00124388	0.933202
N-(2-furoyl)glycine	Xenobiotics	26	0.99 (0.97-1.02)	0.648767	1.00 (0.97-1.04)	0.863409	1.02 (0.98-1.07)	0.288253	0.184558	0.106743	-0.0069595	0.0845135
DSGEGDFXAEGGGVR*	Peptide	12	1.11 (0.96-1.28)	0.148402	1.12 (0.93-1.34)	0.220524	1.01 (0.65-1.58)	0.950393	0.162557	0.207237	0.00401542	0.682955
pyridoxate	Cofactors and vitamins	10	0.95 (0.80-1.12)	0.517972	0.94 (0.73-1.20)	0.611758	0.98 (0.71-1.36)	0.908551	0.397776	0.490353	-0.00145288	0.806763
androsterone sulfate	Lipid	22	1.04 (0.99-1.09)	0.157022	1.05 (0.98-1.13)	0.195623	1.01 (0.94-1.09)	0.724458	0.856838	0.852878	0.00264961	0.349476
3-carboxy-4-methyl-5-propyl-2-furanpropanoate (CMPF)	Lipid	13	1.08 (0.99-1.17)	0.0732458	1.06 (0.95-1.19)	0.260312	0.95 (0.77-1.19)	0.687981	0.33509	0.303514	0.00842287	0.263115
3-(4-hydroxyphenyl)lactate	Amino acid	23	1.19 (0.94-1.50)	0.140369	1.34 (0.99-1.81)	0.0590376	1.06 (0.65-1.73)	0.805092	0.141756	0.166153	0.00252944	0.613423
acetylcarnitine	Lipid	21	1.18 (0.91-1.51)	0.21056	1.31 (0.94-1.83)	0.106711	1.34 (0.68-2.66)	0.411756	0.0650922	0.0818132	-0.00263459	0.688211
serine	Amino acid	34	1.11 (0.85-1.44)	0.451908	1.38 (0.97-1.97)	0.0722517	1.20 (0.57-2.52)	0.639944	0.0769564	0.0944441	-0.000997782	0.826575
trans-4-hydroxyproline	Amino acid	6	0.79 (0.63-1.00)	0.0498252	0.85 (0.63-1.14)	0.276739	1.06 (0.63-1.78)	0.844581	0.596279	0.521008	-0.00877442	0.298447
glutamate	Amino acid	3	1.09 (0.59- 2.03)	0.787554	0.95 (0.51- 1.74)	0.858923	18.83 (0.00-865994.04)	0.686808	0.0955475	0.170799	-0.050347	0.693873
hexanoylcarnitine	Lipid	19	1.06 (0.89-1.26)	0.534437	1.09 (0.90-1.32)	0.395562	1.11 (0.78-1.59)	0.559618	0.0381365	0.0507181	-0.00165649	0.743155
glycine	Amino acid	26	0.99 (0.85-1.15)	0.890482	1.18 (0.98-1.42)	0.0768855	1.25 (0.99-1.57)	0.0731001	0.665272	0.359521	-0.0065631	0.0185504
alanine	Amino acid	38	1.14 (0.89-1.47)	0.30282	1.01 (0.71-1.44)	0.954431	1.48 (0.54-4.06)	0.454523	0.490133	0.524762	-0.00252157	0.609285
glycochenodeoxycholate	Lipid	14	0.99 (0.91-1.08)	0.825803	0.99 (0.89-1.11)	0.88136	0.88 (0.73-1.06)	0.200829	0.336937	0.266402	0.00712596	0.183471
2-aminobutyrate	Amino acid	46	1.13 (0.90-1.44)	0.297501	1.08 (0.76-1.53)	0.661694	0.82 (0.41-1.66)	0.592299	0.173747	0.174464	0.00349125	0.349466
scyllo-inositol	Lipid	12	0.92 (0.77-1.09)	0.329797	0.88 (0.71-1.10)	0.257433	0.80 (0.61-1.06)	0.151396	0.275705	0.239832	0.00596921	0.259333
dodecanedioate	Lipid	6	0.95 (0.78-1.15)	0.583292	0.92 (0.72-1.18)	0.501247	0.68 (0.33-1.40)	0.352564	0.625555	0.625536	0.011126	0.401642
gamma-glutamylvaline	Peptide	15	0.85 (0.60-1.19)	0.336889	0.94 (0.60-1.49)	0.798675	1.32 (0.33-5.22)	0.697292	0.206005	0.234795	-0.006485	0.523042
indolepropionate	Amino acid	17	1.05 (0.91-1.20)	0.506679	1.09 (0.90-1.31)	0.389086	1.19 (0.88-1.62)	0.283314	0.982896	0.979721	-0.00395898	0.376514
butyrylcarnitine	Lipid	33	1.10 (1.03-1.19)	0.00684561	1.06 (0.96-1.17)	0.225567	1.05 (0.93-1.18)	0.422779	0.286678	0.276993	0.00283806	0.287281
myristoleate (14:1n5)	Lipid	15	0.91 (0.77-1.07)	0.236916	1.04 (0.81-1.33)	0.771264	1.03 (0.71-1.49)	0.8872	0.442211	0.478838	-0.00386864	0.476131
dehydroisoandrosterone sulfate (DHEA-S)	Lipid	22	1.04 (0.92-1.17)	0.557171	1.05 (0.89-1.23)	0.59581	1.19 (0.86-1.64)	0.309415	0.404935	0.417251	-0.00451282	0.383855
3-methylxanthine	Xenobiotics	14	0.91 (0.80-1.02)	0.103224	0.90 (0.76-1.06)	0.213336	1.04 (0.76-1.43)	0.811585	0.634634	0.642021	-0.00564722	0.377428
propionylcarnitine	Lipid	37	1.06 (0.86-1.30)	0.576607	1.20 (0.92-1.58)	0.179679	1.30 (0.84-2.02)	0.252568	0.126714	0.122746	-0.00330584	0.314467
caproate (6:0)	Lipid	37	1.11 (0.86-1.43)	0.418445	1.28 (0.89-1.84)	0.184688	1.69 (0.74-3.85)	0.218119	0.433778	0.428249	-0.00429325	0.297621
caprylate (8:0)	Lipid	45	1.16 (0.93-1.44)	0.176696	1.05 (0.76-1.45)	0.784103	0.93 (0.57-1.53)	0.78213	0.319126	0.320898	0.00268605	0.342781
10-undecenoate (11:1n1)	Lipid	29	0.99 (0.88-1.12)	0.904707	1.07 (0.93-1.23)	0.354615	1.12 (0.94-1.32)	0.211624	0.0865012	0.0371527	-0.00505633	0.0627845
docosapentaenoate (n3 DPA; 22:5n3)	Lipid	10	1.25 (1.01-1.55)	0.0412335	1.15 (0.86-1.54)	0.33259	1.02 (0.60-1.75)	0.930643	0.333958	0.36481	0.00660388	0.447508
X-11204	Unknown	41	1.14 (0.83-1.55)	0.427703	1.07 (0.72-1.57)	0.745589	1.03 (0.31-3.47)	0.958336	0.0430199	0.0533798	0.000972667	0.875345
X-02269	Unknown	6	0.88 (0.73-1.05)	0.157539	1.00 (0.80-1.25)	0.9896	0.75 (0.40-1.42)	0.427619	0.236814	0.3181	0.00663218	0.643082
phenol sulfate	Amino acid	15	0.68 (0.59-0.79)	4.36e-07	0.77 (0.63-0.95)	0.0124875	1.00 (0.62-1.60)	0.990503	0.336551	0.22508	-0.0162703	0.121838
X-06126	Unknown	14	0.95 (0.82-1.10)	0.508525	0.91 (0.75-1.10)	0.348578	1.38 (0.83-2.29)	0.235968	0.351658	0.264242	-0.0137635	0.159423
X-07765	Unknown	13	1.04 (0.97-1.12)	0.29215	1.03 (0.93-1.13)	0.607526	1.13 (0.99-1.28)	0.0887933	0.949631	0.860294	-0.007397	0.15153
X-11247	Unknown	20	0.98 (0.89-1.08)	0.72486	1.01 (0.90-1.13)	0.891004	1.08 (0.84-1.38)	0.563628	0.0687885	0.0737582	-0.00513774	0.440752
X-11261	Unknown	17	1.03 (0.92-1.16)	0.605613	1.00 (0.84-1.19)	0.984639	0.93 (0.70-1.25)	0.652142	0.32776	0.355863	0.00362952	0.470091
bilirubin (E,E)*	Cofactors and vitamins	10	0.95 (0.87-1.04)	0.301615	0.98 (0.88-1.09)	0.652094	1.01 (0.85-1.18)	0.950283	0.464121	0.509182	-0.00332302	0.476515
X-02249	Unknown	13	1.23 (0.94-1.62)	0.132666	1.18 (0.86-1.61)	0.307216	1.32 (0.51-3.41)	0.575442	0.0341957	0.0509108	-0.00164087	0.883664
heme*	Cofactors and vitamins	13	0.96 (0.81-1.13)	0.621003	0.90 (0.72-1.13)	0.373155	1.07 (0.74-1.56)	0.726998	0.362615	0.408756	-0.00373662	0.531557
X-11299	Unknown	12	0.96 (0.87-1.07)	0.507824	0.99 (0.87-1.13)	0.880757	1.25 (0.73-2.13)	0.429603	0.170481	0.165042	-0.0134167	0.351645
X-11315	Unknown	28	0.95 (0.83-1.10)	0.498112	1.00 (0.80-1.24)	0.996564	1.16 (0.90-1.50)	0.255854	0.673879	0.533959	-0.00553227	0.074428
X-11317	Unknown	44	1.08 (0.85-1.38)	0.531251	1.15 (0.82-1.62)	0.42466	1.05 (0.59-1.87)	0.875901	0.0679583	0.0824393	0.000389652	0.90592
1-linoleoylglycerophosphoethanolamine*	Lipid	11	1.18 (0.82-1.67)	0.371795	1.22 (0.84-1.77)	0.297023	1.48 (0.38-5.77)	0.584445	0.0284636	0.0417206	-0.00491129	0.736138
X-11327	Unknown	39	1.01 (0.80-1.28)	0.930476	1.10 (0.78-1.54)	0.599379	0.84 (0.43-1.63)	0.609103	0.248357	0.271731	0.00214517	0.561176
X-11334	Unknown	26	0.93 (0.77-1.13)	0.455652	1.09 (0.83-1.44)	0.523841	1.25 (0.71-2.21)	0.440908	0.494694	0.482928	-0.0049751	0.282579
3-dehydrocarnitine*	Lipid	27	0.93 (0.74-1.16)	0.505042	0.83 (0.61-1.12)	0.22076	0.60 (0.34-1.09)	0.106185	0.259667	0.198637	0.00879265	0.138041
pyroglutamine*	Amino acid	18	1.00 (0.84-1.17)	0.954473	1.01 (0.85-1.21)	0.890283	1.07 (0.69-1.66)	0.772725	0.0142139	0.0197595	-0.00239067	0.737011
C-glycosyltryptophan*	Amino acid	23	1.03 (0.68-1.54)	0.894223	1.28 (0.74-2.23)	0.371445	1.46 (0.59-3.62)	0.420825	0.186834	0.194492	-0.00452843	0.403007
X-11374	Unknown	18	0.97 (0.88-1.07)	0.507451	1.04 (0.91-1.18)	0.60816	1.06 (0.86-1.31)	0.594839	0.355181	0.360535	-0.00517366	0.358359
X-11381	Unknown	17	1.07 (0.77-1.49)	0.675597	1.24 (0.83-1.86)	0.294187	0.98 (0.37-2.59)	0.975038	0.123311	0.160386	0.00145862	0.854059
X-03056--N-[3-(2-Oxopyrrolidin-1-yl)propyl]acetamide	Amino acid	30	1.04 (0.90-1.20)	0.606692	1.07 (0.87-1.32)	0.504222	1.26 (0.96-1.65)	0.113301	0.507688	0.425918	-0.00465786	0.120236
X-11412	Unknown	47	0.87 (0.70-1.09)	0.219497	0.80 (0.57-1.11)	0.180183	0.75 (0.42-1.34)	0.338798	0.115275	0.129217	0.0017484	0.594264
X-01911	Unknown	17	1.00 (0.90-1.10)	0.977689	0.90 (0.79-1.04)	0.148711	0.87 (0.63-1.20)	0.398904	0.402934	0.415328	0.00583731	0.379141
X-11422--xanthine	Nucleotide	8	0.76 (0.53-1.10)	0.148232	0.84 (0.54-1.31)	0.441189	1.16 (0.41-3.29)	0.788981	0.282532	0.304473	-0.01052	0.428075
X-11423--O-sulfo-L-tyrosine	Amino acid	52	0.84 (0.67-1.07)	0.15746	0.89 (0.63-1.25)	0.493294	0.79 (0.39-1.61)	0.525487	0.118495	0.138	0.0006344	0.859013
X-09789	Unknown	12	0.89 (0.76-1.04)	0.134908	0.89 (0.75-1.07)	0.21893	0.84 (0.46-1.51)	0.565468	0.0899859	0.125965	0.00247729	0.833629
X-11437	Unknown	15	0.93 (0.87-1.00)	0.0374628	0.93 (0.85-1.02)	0.10911	0.90 (0.81-1.01)	0.0851525	0.885835	0.896215	0.0034097	0.466848
X-11438	Unknown	24	0.85 (0.73-0.99)	0.0357606	0.86 (0.71-1.05)	0.130678	0.93 (0.68-1.28)	0.66807	0.0626435	0.0702009	-0.00315082	0.496284
X-11440	Unknown	19	0.97 (0.89-1.05)	0.418238	0.97 (0.87-1.08)	0.61331	0.98 (0.87-1.11)	0.790435	0.58552	0.644981	-0.000989107	0.746284
X-11441	Unknown	15	0.97 (0.88-1.07)	0.510298	0.96 (0.85-1.08)	0.474325	0.89 (0.76-1.05)	0.205965	0.868911	0.832831	0.00423705	0.261742
X-11442	Unknown	18	0.99 (0.89-1.10)	0.822505	0.96 (0.84-1.08)	0.474566	1.02 (0.86-1.21)	0.820979	0.155784	0.187448	-0.00173584	0.640417
X-11444	Unknown	13	1.03 (0.85-1.26)	0.768721	1.00 (0.76-1.31)	0.995765	0.87 (0.55-1.37)	0.563575	0.326215	0.350959	0.00448029	0.437751
X-11445--5-alpha-pregnan-3beta,20alpha-disulfate	Lipid	15	0.96 (0.88-1.05)	0.383985	0.94 (0.83-1.06)	0.287789	1.31 (1.00-1.72)	0.0714614	0.685265	0.336336	-0.0183071	0.0351684
X-11452	Unknown	6	0.98 (0.83-1.16)	0.795756	1.02 (0.82-1.28)	0.84252	0.99 (0.54-1.84)	0.98239	0.558043	0.699818	-0.000558574	0.96335
X-11469	Unknown	18	0.91 (0.82-1.02)	0.110676	0.97 (0.84-1.13)	0.716156	0.97 (0.60-1.57)	0.890394	0.131018	0.167393	-0.00245645	0.817477
X-11470	Unknown	15	0.89 (0.73-1.08)	0.242647	0.86 (0.67-1.12)	0.268654	0.98 (0.60-1.61)	0.946431	0.244213	0.293199	-0.00284882	0.663185
X-11478	Unknown	13	0.95 (0.84-1.08)	0.446701	0.95 (0.79-1.14)	0.551219	0.97 (0.78-1.22)	0.822913	0.480575	0.56126	-0.00110017	0.807095
X-11483	Unknown	12	1.01 (0.94-1.09)	0.756253	1.03 (0.93-1.14)	0.546835	1.05 (0.94-1.17)	0.404035	0.801666	0.800925	-0.00356487	0.38719
X-11485	Unknown	6	0.97 (0.81-1.16)	0.724977	0.98 (0.77-1.24)	0.87139	1.24 (0.77-1.98)	0.429862	0.405624	0.393011	-0.0114606	0.337103
X-11491	Unknown	14	1.07 (0.97-1.18)	0.190968	1.07 (0.93-1.24)	0.319048	0.99 (0.79-1.23)	0.898718	0.703994	0.721215	0.00382276	0.427114
X-11497	Unknown	15	1.03 (0.72-1.46)	0.883205	1.22 (0.80-1.87)	0.354802	0.44 (0.07-2.72)	0.396544	0.0850143	0.0834701	0.0117118	0.3725
HWESASXX*	Peptide	6	1.11 (0.94-1.31)	0.237292	1.17 (0.94-1.46)	0.158759	1.83 (0.87-3.86)	0.186695	0.911061	0.724347	-0.0237039	0.245365
X-11521	Unknown	12	0.83 (0.69-0.99)	0.0369982	0.83 (0.65-1.07)	0.147881	1.01 (0.65-1.58)	0.96057	0.789166	0.779245	-0.00577444	0.355719
X-11529	Unknown	13	1.04 (0.99-1.09)	0.119868	1.05 (0.99-1.11)	0.100834	1.04 (0.97-1.12)	0.274085	0.633975	0.713751	-0.000216575	0.952213
X-11530	Unknown	14	0.95 (0.84-1.07)	0.415566	0.96 (0.85-1.09)	0.559584	0.92 (0.75-1.12)	0.408877	0.125407	0.157714	0.00206653	0.657812
X-11537	Unknown	6	0.78 (0.63-0.96)	0.0210795	0.88 (0.68-1.14)	0.34685	0.82 (0.27-2.50)	0.740566	0.102341	0.171323	-0.001978	0.931761
X-11538	Unknown	19	1.08 (0.98-1.20)	0.112739	1.12 (0.98-1.27)	0.0998317	1.18 (0.99-1.42)	0.0871445	0.583958	0.561091	-0.00439256	0.271597
X-11540	Unknown	8	1.05 (0.86-1.28)	0.633851	1.11 (0.89-1.38)	0.348542	1.13 (0.50-2.56)	0.781633	0.0879256	0.135369	-0.00268031	0.861736
X-11546	Unknown	15	1.00 (0.94-1.05)	0.86331	0.98 (0.90-1.06)	0.55905	0.98 (0.87-1.10)	0.745266	0.827651	0.87198	0.00143719	0.780761
X-11550	Unknown	21	1.28 (0.74-2.22)	0.379667	0.97 (0.47-1.98)	0.930359	0.77 (0.09-6.78)	0.816707	0.130126	0.155848	0.00382623	0.641304
X-11552	Unknown	17	1.06 (0.91-1.24)	0.464591	0.99 (0.81-1.21)	0.936893	0.91 (0.48-1.74)	0.78615	0.17735	0.213282	0.00472986	0.643502
X-11593--O-methylascorbate*	Cofactors and vitamins	50	1.03 (0.86-1.23)	0.724942	0.98 (0.75-1.29)	0.907228	0.90 (0.65-1.23)	0.498149	0.377312	0.371681	0.00220437	0.293724
adrenate (22:4n6)	Lipid	11	1.02 (0.74-1.40)	0.915086	1.17 (0.84-1.64)	0.361164	0.89 (0.38-2.10)	0.801399	0.0030212	0.00489331	0.00379416	0.752285
homostachydrine*	Xenobiotics	6	0.97 (0.81-1.17)	0.766042	0.95 (0.75-1.19)	0.635599	0.76 (0.43-1.34)	0.401516	0.462136	0.494008	0.0110719	0.424153
ADSGEGDFXAEGGGVR*	Peptide	9	0.88 (0.71-1.09)	0.228733	0.92 (0.76-1.12)	0.412099	1.26 (0.87-1.83)	0.260046	0.185195	0.0322433	-0.0171782	0.0670275
X-11786--methylcysteine	Amino acid	12	0.93 (0.77-1.12)	0.423603	0.86 (0.69-1.08)	0.189451	1.06 (0.48-2.33)	0.896215	0.058684	0.0819763	-0.00452803	0.746112
X-11787	Unknown	31	0.93 (0.72-1.20)	0.565905	0.97 (0.69-1.37)	0.858638	1.06 (0.67-1.67)	0.81242	0.306943	0.330978	-0.00233845	0.504401
X-11792	Unknown	15	1.04 (0.98-1.12)	0.21248	1.04 (0.95-1.14)	0.353209	1.02 (0.82-1.27)	0.864732	0.222658	0.279625	0.00167212	0.827351
X-11793--oxidized bilirubin*	Cofactors and vitamins	15	1.01 (0.89-1.14)	0.91046	0.97 (0.83-1.12)	0.657892	0.93 (0.75-1.15)	0.509822	0.518521	0.532011	0.00342625	0.381971
X-11795	Unknown	12	1.15 (0.89-1.49)	0.285596	1.16 (0.81-1.67)	0.415121	1.47 (0.68-3.17)	0.353857	0.471841	0.523891	-0.00559365	0.529761
X-11799	Unknown	8	1.04 (0.92-1.18)	0.49174	1.07 (0.96-1.20)	0.223143	1.19 (0.92-1.53)	0.231117	0.0808876	0.0573763	-0.00988451	0.299521
X-11805	Unknown	10	1.02 (0.96-1.08)	0.533137	1.03 (0.95-1.12)	0.49899	1.06 (0.97-1.15)	0.24622	0.85427	0.806284	-0.0054416	0.290543
X-11818	Unknown	16	0.82 (0.66-1.02)	0.0814765	0.93 (0.68-1.25)	0.616019	0.82 (0.50-1.36)	0.458086	0.727922	0.789924	6.34e-06	0.998917
X-11820	Unknown	14	1.06 (0.90-1.25)	0.45255	1.07 (0.89-1.29)	0.472741	1.13 (0.81-1.58)	0.479922	0.08449	0.109706	-0.00233025	0.681529
2-hydroxyacetaminophen sulfate*	Xenobiotics	48	1.00 (0.99-1.00)	0.442328	1.00 (0.99-1.01)	0.931387	1.00 (0.98-1.01)	0.491989	0.60451	0.640382	0.00122528	0.749531
2-methoxyacetaminophen sulfate*	Xenobiotics	483	1.00 (1.00-1.01)	0.532774	1.00 (1.00-1.01)	0.403384	1.00 (0.99-1.01)	0.988637	0.877219	0.883294	0.000555386	0.797199
X-11843	Unknown	3	0.98 (0.86-1.11)	0.717928	0.96 (0.82-1.11)	0.543745	0.92 (0.74-1.16)	0.609679	0.444975	0.62166	0.00532192	0.65313
X-11845	Unknown	19	0.98 (0.93-1.04)	0.556701	0.99 (0.92-1.07)	0.878202	0.97 (0.85-1.09)	0.586982	0.324455	0.379938	0.00165887	0.744376
X-11847	Unknown	13	0.96 (0.89-1.04)	0.307613	0.98 (0.88-1.08)	0.638716	0.82 (0.68-1.01)	0.0828269	0.874912	0.728818	0.0117675	0.127504
X-11849	Unknown	13	0.98 (0.92-1.04)	0.494433	0.94 (0.86-1.02)	0.138289	0.98 (0.84-1.14)	0.822055	0.406109	0.490323	-0.000275704	0.96235
X-11850	Unknown	8	0.95 (0.88-1.02)	0.147122	0.97 (0.88-1.07)	0.52235	0.92 (0.80-1.07)	0.325141	0.339103	0.428367	0.00265724	0.69042
X-11852	Unknown	10	1.00 (0.93-1.08)	0.992593	1.01 (0.92-1.12)	0.781219	1.06 (0.94-1.19)	0.386655	0.300729	0.274407	-0.0066953	0.293395
X-11858	Unknown	17	1.01 (0.96-1.06)	0.697695	1.00 (0.94-1.06)	0.91043	0.99 (0.91-1.08)	0.883982	0.904585	0.928365	0.00210743	0.687004
X-11859	Unknown	14	1.18 (0.93-1.49)	0.178876	0.93 (0.68-1.27)	0.642192	0.99 (0.54-1.82)	0.984481	0.25287	0.29293	0.0040952	0.561232
X-11876	Unknown	18	0.99 (0.84-1.17)	0.890732	0.93 (0.75-1.15)	0.49004	0.97 (0.68-1.37)	0.848402	0.0232452	0.0332271	0.000837808	0.884714
1-arachidonoylglycerophosphocholine*	Lipid	21	1.13 (0.95-1.34)	0.171234	1.13 (0.89-1.43)	0.322122	1.16 (0.84-1.61)	0.373091	0.257579	0.308266	-0.000749036	0.827355
1-palmitoleoylglycerophosphocholine*	Lipid	14	1.00 (0.78-1.29)	0.992009	1.08 (0.75-1.54)	0.691496	2.83 (1.25-6.41)	0.0285158	0.915327	0.45713	-0.0193801	0.0223804
X-11905	Unknown	18	1.04 (0.95-1.14)	0.386417	1.04 (0.93-1.17)	0.467927	1.02 (0.87-1.21)	0.771165	0.175385	0.219928	0.00101333	0.831235
X-12007	Unknown	17	0.98 (0.92-1.05)	0.590855	0.96 (0.88-1.06)	0.452445	0.97 (0.83-1.14)	0.717918	0.525767	0.597214	0.00082571	0.880798
X-12013	Unknown	9	1.00 (0.93-1.08)	0.898191	1.05 (0.96-1.15)	0.329765	1.07 (0.96-1.19)	0.290268	0.317543	0.234528	-0.00739619	0.204861
gamma-glutamylmethionine*	Peptide	9	1.07 (0.88-1.31)	0.485103	1.10 (0.84-1.43)	0.503156	1.08 (0.72-1.64)	0.719326	0.428902	0.536426	-0.00029343	0.964478
gamma-glutamylthreonine*	Peptide	10	0.81 (0.63-1.03)	0.0877265	0.74 (0.53-1.02)	0.0696102	1.06 (0.56-2.03)	0.858741	0.791889	0.790861	-0.00723147	0.395943
X-12029	Unknown	39	0.99 (0.79-1.24)	0.911816	1.28 (0.92-1.77)	0.142877	1.31 (0.90-1.92)	0.168848	0.241718	0.165005	-0.00479267	0.0792985
salicyluric glucuronide*	Xenobiotics	12	0.99 (0.96-1.03)	0.748112	1.00 (0.96-1.05)	0.922646	1.00 (0.94-1.06)	0.982076	0.874588	0.915827	-0.00161356	0.812845
X-12038	Unknown	57	1.35 (1.06-1.73)	0.0153334	1.32 (0.96-1.82)	0.0842378	1.52 (0.44-5.18)	0.509549	0.0202863	0.0249008	-0.00109093	0.854413
X-12039	Unknown	15	1.00 (0.91-1.09)	0.991617	0.96 (0.85-1.08)	0.494705	0.89 (0.75-1.06)	0.204339	0.676718	0.557515	0.00823656	0.145368
X-12040	Unknown	16	1.00 (0.97-1.03)	0.926693	1.00 (0.96-1.05)	0.892315	0.99 (0.95-1.04)	0.807389	0.825587	0.865007	0.00188772	0.705671
X-12056	Unknown	14	1.06 (0.95-1.18)	0.275165	1.09 (0.96-1.24)	0.180627	1.01 (0.82-1.25)	0.932651	0.09561	0.117992	0.00321154	0.600366
X-12063	Unknown	17	1.09 (1.00-1.19)	0.0471181	1.10 (1.00-1.22)	0.0573624	1.15 (1.01-1.31)	0.0539822	0.137791	0.127885	-0.00394399	0.312664
gamma-tocopherol	Cofactors and vitamins	13	0.93 (0.82-1.05)	0.219544	0.96 (0.81-1.14)	0.627847	1.01 (0.77-1.32)	0.926112	0.933354	0.939295	-0.00392557	0.476831
gamma-glutamylphenylalanine	Peptide	38	1.05 (0.83-1.34)	0.671227	1.13 (0.73-1.74)	0.58173	1.00 (0.62-1.60)	0.986062	0.44154	0.484826	0.000734679	0.786147
p-acetamidophenylglucuronide	Xenobiotics	57	1.00 (1.00-1.01)	0.542392	1.00 (0.99-1.00)	0.664164	1.00 (0.99-1.01)	0.984815	0.331407	0.361798	0.00129476	0.726887
isobutyrylcarnitine	Amino acid	12	0.97 (0.82-1.15)	0.699944	0.97 (0.79-1.19)	0.767897	1.03 (0.71-1.48)	0.894596	0.100869	0.135159	-0.00204505	0.726358
pseudouridine	Nucleotide	28	0.78 (0.54-1.13)	0.185304	0.74 (0.43-1.26)	0.263337	1.14 (0.38-3.42)	0.814021	0.463707	0.490315	-0.00416195	0.475804
valerate	Lipid	10	1.07 (0.76-1.51)	0.691697	1.20 (0.80-1.78)	0.379832	0.63 (0.21-1.86)	0.423903	0.138753	0.126488	0.0121085	0.337998
palmitoleate (16:1n7)	Lipid	10	0.99 (0.80-1.22)	0.898268	0.97 (0.72-1.30)	0.82668	0.90 (0.58-1.40)	0.656378	0.474642	0.554731	0.00275674	0.660267
alpha-ketoglutarate	Energy	18	1.03 (0.87-1.22)	0.739438	0.92 (0.72-1.18)	0.512857	1.10 (0.73-1.66)	0.654473	0.253256	0.303234	-0.00168453	0.730337
erythronate*	Carbohydrate	46	1.00 (0.78-1.29)	0.971138	1.03 (0.74-1.45)	0.855388	0.86 (0.28-2.62)	0.795205	0.142841	0.165226	0.00150767	0.783188
lathosterol	Lipid	17	1.07 (0.93-1.23)	0.330214	1.06 (0.89-1.27)	0.524606	1.01 (0.76-1.33)	0.971175	0.0921102	0.113472	0.00304049	0.627315
X-12092	Unknown	27	0.98 (0.93-1.03)	0.363958	0.97 (0.92-1.03)	0.303624	0.97 (0.91-1.03)	0.330942	0.455422	0.499642	0.00104486	0.645065
X-12093	Unknown	13	1.01 (0.94-1.09)	0.763787	0.97 (0.88-1.08)	0.631906	0.98 (0.85-1.12)	0.761105	0.600406	0.656001	0.00266775	0.588877
X-12094	Unknown	9	0.96 (0.76-1.21)	0.743718	1.00 (0.74-1.35)	0.985185	0.69 (0.34-1.41)	0.341718	0.374213	0.38126	0.00815808	0.365944
X-12095--N1-methyl-3-pyridone-4-carboxamide	Nucleotide	24	0.96 (0.81-1.14)	0.662777	0.91 (0.73-1.14)	0.427053	1.01 (0.73-1.38)	0.972316	0.763765	0.804879	-0.00100492	0.759647
X-12100--hydroxytryptophan*	Amino acid	46	1.27 (0.99-1.63)	0.0576922	1.32 (0.95-1.82)	0.0945901	0.98 (0.33-2.97)	0.975684	0.118266	0.134279	0.00255748	0.640493
X-12116	Unknown	10	1.09 (0.95-1.24)	0.204077	1.12 (0.93-1.34)	0.220779	1.23 (0.82-1.83)	0.348661	0.490336	0.553454	-0.00516532	0.558402
eicosenoate (20:1n9 or 11)	Lipid	13	0.85 (0.69-1.05)	0.132225	0.79 (0.61-1.03)	0.0778648	0.70 (0.39-1.25)	0.255474	0.256739	0.289038	0.00525285	0.500639
X-12188	Unknown	20	1.00 (0.97-1.04)	0.82515	1.01 (0.96-1.06)	0.674612	1.01 (0.96-1.06)	0.745404	0.573924	0.635342	-0.00104855	0.808731
X-12189	Unknown	29	1.02 (0.99-1.05)	0.143268	1.00 (0.97-1.04)	0.849097	0.99 (0.96-1.03)	0.734095	0.293154	0.199799	0.0061563	0.0871995
X-12206	Unknown	11	0.95 (0.75-1.20)	0.663293	0.96 (0.72-1.29)	0.800799	0.75 (0.33-1.74)	0.524129	0.930793	0.947183	0.00516124	0.587262
X-12212	Unknown	11	1.16 (1.03-1.29)	0.010284	1.16 (0.99-1.38)	0.0738869	1.29 (1.06-1.57)	0.0316183	0.667421	0.584257	-0.00628491	0.218663
X-12216	Unknown	10	0.95 (0.84-1.07)	0.419922	0.98 (0.83-1.14)	0.751855	1.02 (0.83-1.26)	0.839212	0.291457	0.308788	-0.00419802	0.412485
X-12217	Unknown	10	0.95 (0.80-1.13)	0.579291	1.03 (0.83-1.28)	0.781109	1.15 (0.86-1.53)	0.380174	0.438578	0.330936	-0.00847492	0.167996
X-12230	Unknown	8	0.77 (0.61-0.99)	0.0406183	0.79 (0.62-1.02)	0.0696652	0.54 (0.20-1.41)	0.252879	0.0531399	0.0576887	0.0126793	0.470234
X-12231	Unknown	14	0.96 (0.85-1.10)	0.584892	1.02 (0.85-1.22)	0.864389	0.89 (0.67-1.18)	0.417446	0.443031	0.489085	0.0032852	0.519042
X-12236	Unknown	9	0.97 (0.85-1.12)	0.701419	0.90 (0.77-1.05)	0.187747	0.90 (0.63-1.27)	0.558043	0.0599051	0.0806014	0.00491705	0.626635
X-12244--N-acetylcarnosine	Peptide	24	0.82 (0.67-1.01)	0.0602821	0.88 (0.67-1.16)	0.377264	0.93 (0.54-1.59)	0.796604	0.966554	0.974122	-0.00221191	0.633269
X-12253	Unknown	8	1.17 (0.95-1.42)	0.132329	1.14 (0.91-1.42)	0.244326	1.61 (0.77-3.33)	0.250981	0.105798	0.104756	-0.0108687	0.406162
X-12261	Unknown	12	1.05 (0.98-1.11)	0.152393	1.08 (1.00-1.18)	0.0558255	0.98 (0.88-1.09)	0.712033	0.246171	0.180282	0.00850435	0.194723
X-12329	Unknown	28	1.01 (0.99-1.03)	0.303948	1.02 (0.99-1.05)	0.271216	1.01 (0.98-1.04)	0.418225	0.292806	0.340873	-0.000284629	0.925832
X-10346	Unknown	14	1.02 (0.96-1.08)	0.484679	1.01 (0.93-1.09)	0.841543	0.99 (0.90-1.10)	0.856919	0.369586	0.404635	0.00359757	0.478328
ADpSGEGDFXAEGGGVR*	Peptide	7	0.88 (0.76-1.02)	0.0904154	0.87 (0.72-1.04)	0.114803	0.86 (0.55-1.35)	0.547265	0.97016	0.988794	0.000961641	0.927332
1-eicosatrienoylglycerophosphocholine*	Lipid	20	0.99 (0.83-1.19)	0.925049	1.01 (0.80-1.27)	0.953267	1.20 (0.73-1.97)	0.470592	0.164948	0.17355	-0.00507031	0.416177
1-docosahexaenoylglycerophosphocholine*	Lipid	8	0.79 (0.60-1.02)	0.0703572	0.82 (0.58-1.16)	0.253714	0.86 (0.39-1.91)	0.722618	0.418622	0.52853	-0.00226503	0.822093
X-12405	Unknown	8	1.06 (0.86-1.31)	0.578752	1.05 (0.83-1.33)	0.691481	1.08 (0.52-2.27)	0.838629	0.127905	0.192629	-0.000702493	0.956097
X-12407	Unknown	9	1.02 (0.94-1.11)	0.613877	1.05 (0.94-1.18)	0.388956	1.22 (0.97-1.52)	0.127648	0.674506	0.46953	-0.0115965	0.140731
X-12428	Unknown	9	0.98 (0.85-1.13)	0.770583	0.94 (0.79-1.10)	0.438313	0.90 (0.65-1.25)	0.536767	0.0487186	0.0623902	0.00530328	0.575799
1-eicosadienoylglycerophosphocholine*	Lipid	13	1.00 (0.84-1.20)	0.998395	1.00 (0.80-1.25)	0.981428	0.99 (0.71-1.38)	0.944243	0.216998	0.281574	0.0004247	0.933575
X-12435	Unknown	29	0.99 (0.96-1.01)	0.194942	0.98 (0.95-1.01)	0.24865	0.98 (0.94-1.02)	0.333948	0.422983	0.472045	0.00140718	0.771505
X-12441--12-hydroxyeicosatetraenoate (12-HETE)	Lipid	14	0.98 (0.92-1.05)	0.607428	1.00 (0.91-1.09)	0.98625	0.91 (0.75-1.10)	0.352956	0.877889	0.880525	0.00577415	0.414209
X-12442--5,8-tetradecadienoate	Lipid	12	1.10 (0.94-1.29)	0.220058	1.14 (0.93-1.40)	0.210897	0.77 (0.55-1.07)	0.146083	0.72786	0.305957	0.0144491	0.0363338
X-12443	Unknown	13	1.01 (0.92-1.12)	0.78507	0.97 (0.86-1.08)	0.556841	0.96 (0.78-1.18)	0.709274	0.0589429	0.0721102	0.00458953	0.562126
X-12450	Unknown	30	0.89 (0.77-1.03)	0.126802	0.92 (0.75-1.13)	0.447519	0.93 (0.73-1.18)	0.544544	0.335634	0.376222	-0.00103525	0.684879
X-12456	Unknown	21	0.99 (0.90-1.10)	0.858645	1.00 (0.86-1.16)	0.992153	0.94 (0.78-1.14)	0.548814	0.439587	0.480089	0.00223831	0.548871
X-12465	Unknown	11	0.92 (0.76-1.12)	0.414931	0.93 (0.75-1.16)	0.53381	1.11 (0.81-1.54)	0.52452	0.133382	0.079043	-0.00798332	0.187739
piperine	Xenobiotics	11	0.97 (0.84-1.12)	0.64063	1.01 (0.87-1.17)	0.921127	1.01 (0.71-1.46)	0.939236	0.0238727	0.0361279	-0.00261662	0.776157
octanoylcarnitine	Lipid	18	0.97 (0.85-1.10)	0.624163	1.04 (0.88-1.23)	0.620097	1.16 (0.92-1.46)	0.224652	0.980501	0.905809	-0.006309	0.0852549
alpha-hydroxyisovalerate	Amino acid	15	0.96 (0.81-1.14)	0.67765	1.09 (0.87-1.36)	0.446322	1.35 (0.86-2.13)	0.212686	0.399613	0.299708	-0.0105019	0.140445
N-acetylthreonine	Amino acid	13	0.97 (0.72-1.31)	0.860273	0.98 (0.64-1.50)	0.917558	0.91 (0.36-2.29)	0.85195	0.316689	0.393084	0.00118336	0.889261
decanoylcarnitine	Lipid	15	1.00 (0.88-1.14)	0.999393	1.06 (0.89-1.25)	0.517543	1.11 (0.86-1.43)	0.446297	0.850959	0.848863	-0.00397046	0.379082
1-palmitoylglycerophosphocholine	Lipid	34	0.58 (0.43-0.78)	0.000363133	0.53 (0.35-0.79)	0.00220059	0.39 (0.16-0.93)	0.0427408	0.256237	0.258407	0.0043035	0.352863
1-heptadecanoylglycerophosphocholine	Lipid	10	0.91 (0.71-1.17)	0.461936	0.98 (0.72-1.34)	0.908922	0.93 (0.36-2.46)	0.894518	0.204115	0.278371	-0.000666361	0.959708
1-oleoylglycerophosphocholine	Lipid	17	0.89 (0.68-1.17)	0.411503	0.93 (0.65-1.33)	0.704573	0.67 (0.35-1.28)	0.241956	0.293938	0.294884	0.00512802	0.349781
1-stearoylglycerophosphocholine	Lipid	13	0.97 (0.75-1.26)	0.842797	0.91 (0.65-1.27)	0.580115	0.63 (0.35-1.14)	0.154768	0.354405	0.247821	0.0104532	0.14182
5-dodecenoate (12:1n7)	Lipid	19	0.98 (0.83-1.16)	0.845627	1.07 (0.87-1.32)	0.519371	0.70 (0.49-1.01)	0.0725094	0.214996	0.0918151	0.0116543	0.0594266
stearidonate (18:4n3)	Lipid	11	0.94 (0.77-1.15)	0.565857	0.88 (0.68-1.13)	0.306497	1.15 (0.65-2.05)	0.636492	0.227312	0.254403	-0.00604563	0.477035
10-heptadecenoate (17:1n7)	Lipid	6	0.78 (0.56-1.09)	0.144163	0.91 (0.57-1.46)	0.688641	0.23 (0.03-1.60)	0.213054	0.758842	0.634204	0.0233561	0.280526
10-nonadecenoate (19:1n9)	Lipid	7	0.71 (0.54-0.92)	0.0105465	0.65 (0.45-0.94)	0.0217635	0.56 (0.27-1.13)	0.164146	0.417922	0.481835	0.00589016	0.505666
epiandrosterone sulfate	Lipid	13	1.02 (0.93-1.11)	0.719917	1.02 (0.92-1.13)	0.718094	0.98 (0.86-1.12)	0.737313	0.232854	0.256282	0.00335947	0.464228
linolenate [alpha or gamma; (18:3n3 or 6)]	Lipid	5	0.89 (0.65-1.23)	0.497269	0.90 (0.62-1.29)	0.561208	0.75 (0.36-1.53)	0.482218	0.2055	0.279906	0.0057651	0.608625
X-12510--2-aminooctanoic acid	Amino acid	16	1.09 (0.98-1.22)	0.100084	1.04 (0.91-1.18)	0.586978	0.97 (0.82-1.15)	0.729469	0.740668	0.562721	0.00596057	0.0942238
X-12524	Unknown	30	1.08 (0.77-1.51)	0.658533	1.13 (0.68-1.89)	0.63816	1.11 (0.45-2.76)	0.818298	0.824453	0.858173	-0.000368942	0.942609
bilirubin (E,Z or Z,E)*	Cofactors and vitamins	16	1.02 (0.92-1.13)	0.740218	1.03 (0.89-1.19)	0.669468	0.95 (0.76-1.19)	0.68519	0.923038	0.935399	0.00313775	0.533413
metoprolol acid metabolite*	Xenobiotics	34	1.00 (0.99-1.01)	0.895779	1.00 (0.99-1.02)	0.791211	1.00 (0.98-1.02)	0.828937	0.511122	0.559626	-0.000748414	0.862863
X-12544	Unknown	18	1.06 (0.96-1.17)	0.276952	1.10 (0.94-1.27)	0.228428	1.15 (0.96-1.39)	0.156348	0.750982	0.73275	-0.00407056	0.298771
X-12556	Unknown	21	0.91 (0.74-1.12)	0.390651	0.94 (0.69-1.27)	0.680303	0.86 (0.49-1.51)	0.608136	0.691243	0.745063	0.0011133	0.828526
1-arachidonoylglycerophosphoinositol*	Lipid	20	1.24 (1.02-1.52)	0.0329703	1.20 (0.91-1.58)	0.198661	1.00 (0.68-1.48)	0.98639	0.215421	0.182382	0.00514996	0.222461
X-12627	Unknown	11	1.03 (0.86-1.24)	0.7481	1.06 (0.85-1.33)	0.604702	1.23 (0.71-2.12)	0.477128	0.25854	0.296778	-0.00567737	0.516269
X-12644	Unknown	23	0.87 (0.72-1.05)	0.153183	0.88 (0.68-1.14)	0.333441	0.99 (0.62-1.59)	0.980112	0.255337	0.28463	-0.00280505	0.543632
X-12645	Unknown	20	1.03 (0.89-1.19)	0.698407	1.05 (0.86-1.28)	0.61835	1.21 (0.83-1.75)	0.338837	0.246586	0.25256	-0.0046887	0.378044
asparagine	Amino acid	43	0.93 (0.76-1.15)	0.516942	0.71 (0.53-0.95)	0.0225208	1.09 (0.74-1.62)	0.667226	0.128057	0.129321	-0.00229187	0.362819
X-12680	Unknown	14	0.92 (0.76-1.12)	0.409354	1.15 (0.90-1.46)	0.265455	1.00 (0.61-1.64)	0.989526	0.0566124	0.0762532	-0.00296304	0.715655
X-12696	Unknown	26	0.96 (0.87-1.05)	0.339289	0.96 (0.86-1.08)	0.509994	0.97 (0.86-1.09)	0.580776	0.893781	0.916992	-0.000627858	0.770267
X-12704	Unknown	12	0.92 (0.84-1.00)	0.0559226	0.91 (0.81-1.03)	0.144173	0.81 (0.60-1.10)	0.207667	0.754175	0.76954	0.00691181	0.434
X-12712	Unknown	40	0.99 (0.97-1.01)	0.388437	0.96 (0.93-1.00)	0.0330185	0.97 (0.93-1.01)	0.152067	0.798716	0.780038	0.00437191	0.243757
X-12717	Unknown	9	1.01 (0.93-1.10)	0.755754	0.99 (0.89-1.11)	0.877384	0.74 (0.51-1.07)	0.152289	0.7933	0.554592	0.0242247	0.129424
X-12719	Unknown	12	0.95 (0.88-1.03)	0.252004	0.94 (0.84-1.04)	0.210827	0.92 (0.76-1.11)	0.413887	0.858089	0.896989	0.00259805	0.69415
X-12726	Unknown	21	0.97 (0.89-1.06)	0.528251	1.00 (0.90-1.12)	0.940207	0.97 (0.87-1.09)	0.662708	0.153983	0.193228	-0.000314608	0.91592
X-12728	Unknown	45	1.00 (0.99-1.01)	0.644957	1.00 (0.99-1.01)	0.467419	1.00 (0.99-1.02)	0.457834	0.0978473	0.108988	-0.00234777	0.555022
X-12729	Unknown	20	0.97 (0.93-1.02)	0.249968	0.97 (0.91-1.03)	0.332979	0.99 (0.90-1.08)	0.781725	0.936302	0.952619	-0.0019395	0.702386
X-12734	Unknown	11	1.04 (0.96-1.12)	0.33754	1.04 (0.94-1.14)	0.456613	1.13 (0.97-1.31)	0.142343	0.266585	0.213417	-0.00889793	0.229921
X-12740	Unknown	12	1.02 (0.94-1.12)	0.604234	1.05 (0.95-1.17)	0.338366	0.97 (0.82-1.15)	0.715271	0.0711159	0.078898	0.00480345	0.469878
X-12749	Unknown	45	0.84 (0.69-1.04)	0.114252	0.92 (0.67-1.27)	0.623718	0.83 (0.55-1.26)	0.389598	0.126836	0.149537	0.000240946	0.924661
3-(cystein-S-yl)acetaminophen*	Xenobiotics	67	1.00 (0.98-1.01)	0.422357	0.99 (0.98-1.01)	0.382282	0.97 (0.93-1.01)	0.0928537	0.32554	0.282625	0.00576716	0.129314
stachydrine	Xenobiotics	7	1.06 (0.98-1.15)	0.171379	1.06 (0.96-1.18)	0.24798	0.91 (0.65-1.26)	0.578675	0.943376	0.903994	0.01293	0.374796
1-methylxanthine	Xenobiotics	13	1.00 (0.88-1.15)	0.947749	0.94 (0.79-1.12)	0.473091	0.90 (0.70-1.16)	0.427754	0.453893	0.450768	0.00412743	0.324673
7-methylxanthine	Xenobiotics	10	0.99 (0.84-1.16)	0.895675	1.01 (0.85-1.21)	0.906386	1.07 (0.58-1.98)	0.834969	0.109362	0.154513	-0.00301791	0.802139
1-methylurate	Xenobiotics	16	1.01 (0.90-1.13)	0.893553	1.03 (0.88-1.20)	0.731037	0.99 (0.83-1.20)	0.949476	0.205188	0.258154	0.000848192	0.844741
1,7-dimethylurate	Xenobiotics	13	1.06 (0.91-1.23)	0.452775	1.00 (0.83-1.21)	0.978959	0.90 (0.69-1.17)	0.434765	0.187211	0.119935	0.00825102	0.167088
1,3,7-trimethylurate	Xenobiotics	10	0.98 (0.93-1.04)	0.521674	0.96 (0.89-1.03)	0.250355	1.01 (0.85-1.19)	0.92347	0.389153	0.476597	-0.0027137	0.749723
isovalerylcarnitine	Amino acid	19	0.83 (0.71-0.98)	0.0314994	0.85 (0.67-1.08)	0.191677	1.04 (0.77-1.42)	0.788212	0.329976	0.232417	-0.0060549	0.118614
stearoylcarnitine	Lipid	6	0.87 (0.53-1.44)	0.595877	0.79 (0.49-1.27)	0.325901	0.04 (0.00-0.41)	0.0514287	0.507855	0.0647282	0.0550409	0.0562256
1-stearoylglycerophosphoethanolamine	Lipid	13	1.20 (0.93-1.55)	0.155872	1.25 (0.98-1.60)	0.0664373	0.96 (0.52-1.76)	0.895374	0.00691401	0.00689893	0.00647475	0.437097
1-linoleoylglycerophosphocholine	Lipid	13	0.90 (0.64-1.27)	0.542574	1.02 (0.65-1.60)	0.942054	1.45 (0.57-3.71)	0.450519	0.142532	0.126725	-0.00942647	0.30388
bradykinin, des-arg(9)	Peptide	20	0.96 (0.91-1.01)	0.0872071	0.95 (0.88-1.03)	0.199388	0.91 (0.81-1.03)	0.147927	0.87815	0.881201	0.00388279	0.402337
X-12771	Unknown	17	0.97 (0.84-1.13)	0.73545	0.90 (0.76-1.07)	0.248674	0.84 (0.57-1.26)	0.41613	0.0429419	0.0466446	0.00530068	0.454972
X-12776	Unknown	3	1.76 (0.32- 9.62)	0.515345	1.95 (0.46- 8.29)	0.365564	2.12 (0.07-66.19)	0.742526	0.0282567	0.0855507	-0.00367343	0.906658
gamma-glutamylisoleucine*	Peptide	26	0.90 (0.75-1.07)	0.237222	0.94 (0.73-1.22)	0.647282	0.78 (0.50-1.23)	0.303066	0.596408	0.628972	0.00245566	0.530852
X-12786	Unknown	12	1.03 (0.87-1.22)	0.738278	1.11 (0.90-1.38)	0.331898	1.18 (0.87-1.60)	0.319119	0.228418	0.216943	-0.00514731	0.325285
X-12798	Unknown	11	0.88 (0.74-1.05)	0.150581	0.91 (0.81-1.02)	0.108954	0.98 (0.77-1.24)	0.847833	0.00380442	0.00191417	-0.00828453	0.284102
X-12816	Unknown	7	1.02 (0.91-1.15)	0.725842	1.07 (0.93-1.23)	0.352951	1.16 (0.98-1.37)	0.150172	0.558192	0.285589	-0.0109847	0.122001
X-12830	Unknown	13	1.01 (0.91-1.12)	0.852426	0.92 (0.80-1.07)	0.271595	1.05 (0.83-1.32)	0.719509	0.712842	0.776719	-0.00168368	0.755673
X-12833	Unknown	19	1.01 (0.99-1.04)	0.254141	1.03 (0.99-1.06)	0.144113	1.03 (0.98-1.08)	0.25249	0.468276	0.502892	-0.00334413	0.489294
X-12844	Unknown	16	1.10 (0.84-1.44)	0.469722	1.08 (0.81-1.45)	0.594733	0.89 (0.34-2.30)	0.806331	0.0208593	0.0274642	0.00480563	0.64328
X-12847	Unknown	10	0.98 (0.88-1.10)	0.743952	0.94 (0.83-1.07)	0.344556	0.84 (0.74-0.97)	0.0415263	0.706388	0.136997	0.0166162	0.0213922
X-12850	Unknown	16	0.97 (0.86-1.10)	0.661016	0.96 (0.82-1.11)	0.57474	1.01 (0.79-1.29)	0.947481	0.128661	0.163981	-0.00188005	0.740073
laurylcarnitine	Lipid	13	0.94 (0.80-1.10)	0.414912	0.94 (0.76-1.16)	0.550678	0.92 (0.58-1.46)	0.733998	0.929919	0.956928	0.000480775	0.941835
X-12851	Unknown	8	1.00 (0.97-1.03)	0.900408	1.00 (0.97-1.03)	0.953515	0.98 (0.95-1.02)	0.405574	0.88737	0.668318	0.00617814	0.157644
X-12855	Unknown	20	1.25 (1.08-1.45)	0.00282741	1.25 (1.01-1.55)	0.0367025	1.19 (0.72-1.94)	0.506629	0.581793	0.643633	0.00159373	0.825924
X-12990--docosapentaenoic acid (n6-DPA)	Lipid	12	0.97 (0.79-1.19)	0.774039	1.09 (0.86-1.38)	0.477577	1.07 (0.62-1.87)	0.804672	0.0326864	0.0459448	-0.00467882	0.703821
isovalerate	Lipid	4	0.93 (0.60-1.46000e+00)	0.767616	1.01 (0.59-1.73000e+00)	0.968661	8226.17 (0.00-1.14913e+11)	0.395209	0.795875	0.653009	-0.152054	0.392216
X-13069	Unknown	17	0.91 (0.74-1.12)	0.372879	0.88 (0.69-1.12)	0.308723	0.45 (0.23-0.89)	0.0357327	0.140218	0.0401238	0.0194863	0.0516111
X-13183--stearamide	Lipid	11	0.96 (0.82-1.12)	0.603283	0.99 (0.82-1.20)	0.935281	0.73 (0.56-0.96)	0.050771	0.339883	0.106816	0.0155622	0.0522578
X-13215	Unknown	47	1.05 (0.85-1.31)	0.641466	1.21 (0.89-1.64)	0.218598	1.14 (0.72-1.81)	0.577262	0.0450103	0.0533423	-0.00110952	0.698239
7-methylguanine	Nucleotide	11	1.00 (0.81-1.23)	0.997006	0.93 (0.70-1.22)	0.594043	1.22 (0.72-2.05)	0.479167	0.642368	0.668512	-0.00522405	0.443097
phenylacetylglutamine	Amino acid	17	1.07 (0.93-1.22)	0.334473	1.10 (0.91-1.31)	0.326551	1.17 (0.88-1.54)	0.293831	0.196859	0.218609	-0.00343019	0.488431
pro-hydroxy-pro	Peptide	19	0.83 (0.67-1.04)	0.104503	0.69 (0.51-0.94)	0.0199239	0.69 (0.37-1.27)	0.248651	0.719363	0.750005	0.00324709	0.522588
N2,N2-dimethylguanosine	Nucleotide	61	0.92 (0.77-1.11)	0.380122	0.80 (0.61-1.05)	0.113223	0.81 (0.56-1.16)	0.25907	0.140202	0.146003	0.00170931	0.422482
cysteine-glutathione disulfide	Amino acid	8	1.04 (0.89-1.21)	0.626445	1.08 (0.89-1.32)	0.440563	0.62 (0.26-1.45)	0.308449	0.656705	0.582292	0.0184127	0.267589
oleoylcarnitine	Lipid	12	0.90 (0.71-1.14)	0.370911	0.85 (0.63-1.15)	0.292079	0.62 (0.30-1.30)	0.235113	0.29915	0.290707	0.00834127	0.327999
1-arachidonoylglycerophosphoethanolamine*	Lipid	25	1.05 (0.84-1.29)	0.685633	1.04 (0.79-1.37)	0.76772	1.70 (1.00-2.89)	0.0642157	0.203476	0.106121	-0.00886002	0.0664996
X-13429	Unknown	9	1.04 (0.96-1.14)	0.331856	1.09 (0.97-1.22)	0.140919	1.11 (0.93-1.34)	0.282252	0.607705	0.638151	-0.00521489	0.446093
X-13431--nonanoylcarnitine*	Lipid	15	0.84 (0.71-1.00)	0.0507614	0.84 (0.69-1.03)	0.0908275	0.89 (0.56-1.42)	0.640335	0.0586518	0.080543	-0.0020663	0.798325
X-13435	Unknown	25	0.78 (0.64-0.94)	0.0105445	0.85 (0.65-1.10)	0.212106	0.50 (0.37-0.69)	0.000348118	0.310864	0.0483109	0.0101946	0.00504665
X-13477	Unknown	8	0.70 (0.50-0.97)	0.0313622	0.78 (0.50-1.23)	0.291871	0.88 (0.37-2.11)	0.78732	0.528639	0.605153	-0.00498512	0.585691
2-palmitoylglycerophosphocholine*	Lipid	24	0.93 (0.76-1.13)	0.466823	0.88 (0.65-1.20)	0.427928	0.88 (0.62-1.25)	0.49497	0.294096	0.340196	0.00106176	0.734156
2-oleoylglycerophosphocholine*	Lipid	18	1.10 (0.85-1.42)	0.484821	1.10 (0.76-1.59)	0.615717	0.87 (0.34-2.19)	0.764127	0.392801	0.442412	0.00365802	0.608478
2-stearoylglycerophosphocholine*	Lipid	12	0.89 (0.70-1.15)	0.378383	0.93 (0.70-1.23)	0.607357	0.82 (0.20-3.28)	0.782834	0.0759022	0.10909	0.00205855	0.900157
2-linoleoylglycerophosphocholine*	Lipid	21	1.22 (0.97-1.54)	0.0914754	1.15 (0.85-1.57)	0.359472	1.07 (0.45-2.54)	0.879721	0.196342	0.237291	0.00248968	0.758764
X-13496	Unknown	41	0.97 (0.73-1.28)	0.828394	1.31 (0.88-1.94)	0.181104	1.99 (0.73-5.41)	0.186841	0.23267	0.19233	-0.00747617	0.151975
1-palmitoylglycerophosphoinositol*	Lipid	11	0.84 (0.71-0.99)	0.0341349	0.74 (0.59-0.93)	0.00886789	0.75 (0.53-1.05)	0.131188	0.767414	0.794272	0.00347896	0.487796
catechol sulfate	Xenobiotics	11	1.07 (0.89-1.28)	0.472372	1.00 (0.78-1.27)	0.985844	1.33 (0.99-1.78)	0.0895129	0.38424	0.228671	-0.00773858	0.111618
hydroquinone sulfate	Xenobiotics	17	1.02 (0.96-1.08)	0.505291	1.05 (0.97-1.12)	0.23558	1.06 (0.96-1.18)	0.253225	0.594249	0.593201	-0.00428314	0.340351
X-13548	Unknown	45	1.09 (0.83-1.44)	0.525645	1.04 (0.72-1.48)	0.849887	0.62 (0.30-1.29)	0.207424	0.0328785	0.0197631	0.0062774	0.109434
X-13549	Unknown	20	0.75 (0.46-1.22)	0.243454	0.66 (0.36-1.23)	0.189575	1.18 (0.27-5.11)	0.823287	0.0404047	0.046748	-0.00483871	0.520454
X-13553	Unknown	8	0.85 (0.67-1.07)	0.163081	0.81 (0.60-1.10)	0.173536	0.85 (0.60-1.19)	0.377856	0.891986	0.942547	0.000104695	0.98434
X-13619	Unknown	31	1.29 (0.92-1.80)	0.140998	1.14 (0.75-1.73)	0.534492	1.06 (0.39-2.84)	0.914945	0.191983	0.221428	0.00203391	0.681346
2-methylbutyroylcarnitine	Amino acid	26	1.06 (0.81-1.39)	0.657756	1.06 (0.76-1.46)	0.74239	2.36 (1.09-5.10)	0.0387597	0.203798	0.0861997	-0.0137421	0.0419362
hydroxyisovaleroyl carnitine	Amino acid	8	1.16 (0.93-1.44)	0.183884	1.26 (0.94-1.70)	0.125768	0.94 (0.62-1.43)	0.796226	0.565866	0.528449	0.00763998	0.303203
glutaroyl carnitine	Amino acid	35	0.97 (0.82-1.14)	0.697155	0.89 (0.73-1.09)	0.250531	0.71 (0.49-1.05)	0.0958332	0.0552996	0.0305944	0.00693081	0.0979557
X-13658	Unknown	18	1.01 (0.98-1.04)	0.492681	1.01 (0.98-1.03)	0.56639	0.99 (0.96-1.03)	0.699378	0.0789691	0.0637098	0.00562969	0.256397
X-13671	Unknown	15	0.83 (0.62-1.11)	0.208403	0.74 (0.49-1.10)	0.136	0.58 (0.24-1.42)	0.256763	0.780731	0.792442	0.00516805	0.424372
2-tetradecenoyl carnitine	Lipid	19	0.95 (0.83-1.08)	0.408133	0.98 (0.82-1.17)	0.81996	0.94 (0.71-1.23)	0.638338	0.248487	0.303593	0.000512122	0.917527
4-hydroxyhippurate	Xenobiotics	8	0.92 (0.78-1.07)	0.273042	0.94 (0.78-1.13)	0.483827	1.27 (0.64-2.49)	0.520034	0.251816	0.250813	-0.0135032	0.372646
X-13741	Unknown	12	0.87 (0.77-0.97)	0.0164154	0.89 (0.76-1.03)	0.125958	1.10 (0.69-1.76)	0.695488	0.291786	0.280776	-0.0110929	0.321492
1-myristoylglycerophosphocholine	Lipid	7	1.14 (0.86-1.51)	0.367295	1.06 (0.82-1.38)	0.656212	0.93 (0.57-1.53)	0.795204	0.0499632	0.0409406	0.0080436	0.378814
1-oleoylglycerophosphoethanolamine	Lipid	9	1.03 (0.78-1.36)	0.851149	0.93 (0.63-1.37)	0.718539	1.78 (0.34-9.21)	0.51417	0.352871	0.407855	-0.0104322	0.527018
1-palmitoylglycerophosphoethanolamine	Lipid	26	0.86 (0.68-1.10)	0.224062	0.81 (0.62-1.06)	0.130642	1.06 (0.67-1.69)	0.806085	0.00407869	0.00343457	-0.00437708	0.318397
3-(3-hydroxyphenyl)propionate	Amino acid	10	1.06 (0.99-1.15)	0.114932	1.11 (1.01-1.21)	0.0250655	1.26 (1.05-1.50)	0.0351178	0.456834	0.225818	-0.0148496	0.0799319
tetradecanedioate	Lipid	21	1.14 (1.05-1.24)	0.00235187	1.14 (1.01-1.29)	0.0286716	1.04 (0.90-1.20)	0.575425	0.926998	0.868132	0.00518254	0.145296
2-hydroxypalmitate	Lipid	48	1.06 (0.87-1.28)	0.571473	1.06 (0.78-1.43)	0.726389	1.13 (0.77-1.65)	0.534471	0.598055	0.63192	-0.000879857	0.694587
hexadecanedioate	Lipid	24	1.13 (1.02-1.25)	0.023897	1.16 (0.99-1.35)	0.0626421	1.11 (0.89-1.40)	0.362164	0.671196	0.72456	0.000469954	0.903984
dihomo-linolenate (20:3n3 or n6)	Lipid	23	0.88 (0.70-1.11)	0.282781	0.85 (0.62-1.17)	0.328221	1.19 (0.61-2.33)	0.60785	0.159527	0.158414	-0.00591027	0.349913
X-13859	Unknown	43	1.00 (0.82-1.22)	0.992646	0.94 (0.71-1.23)	0.640992	1.10 (0.73-1.67)	0.639995	0.106017	0.119469	-0.00149034	0.588226
threitol	Carbohydrate	13	1.06 (0.89-1.27)	0.511607	1.02 (0.80-1.29)	0.877809	1.02 (0.66-1.56)	0.932986	0.573269	0.653653	0.00109843	0.842038
X-14056	Unknown	9	1.04 (0.77-1.41)	0.778074	0.89 (0.66-1.19)	0.421572	0.68 (0.42-1.09)	0.152162	0.23307	0.0558665	0.0146965	0.0730129
X-14057	Unknown	18	1.32 (1.12-1.54)	0.000727723	1.36 (1.11-1.67)	0.0027646	1.38 (0.89-2.15)	0.169592	0.0865425	0.113542	-0.00167352	0.816579
X-14086	Unknown	14	0.97 (0.83-1.14)	0.706046	1.09 (0.90-1.33)	0.366957	0.75 (0.44-1.28)	0.317934	0.189445	0.185594	0.00982514	0.349101
thymol sulfate	Xenobiotics	5	1.05 (0.96-1.15)	0.289986	1.03 (0.92-1.16)	0.598278	1.08 (0.82-1.43)	0.610348	0.573848	0.726568	-0.0033053	0.826817
4-acetaminophen sulfate	Xenobiotics	30	1.00 (0.99-1.00)	0.321113	0.99 (0.98-1.00)	0.205849	1.00 (0.98-1.02)	0.986092	0.576428	0.616725	-0.00218679	0.638703
4-vinylphenol sulfate	Xenobiotics	11	0.96 (0.85-1.07)	0.430559	0.98 (0.84-1.15)	0.83316	1.09 (0.81-1.48)	0.576641	0.340962	0.348249	-0.00746091	0.369965
4-ethylphenylsulfate	Xenobiotics	7	0.93 (0.82-1.06)	0.268407	0.97 (0.82-1.15)	0.734987	1.12 (0.79-1.57)	0.554185	0.722333	0.655681	-0.0100676	0.305827
p-cresol sulfate	Amino acid	14	0.93 (0.80-1.07)	0.29618	0.91 (0.77-1.06)	0.229644	0.93 (0.73-1.19)	0.577311	0.0212577	0.0324126	-0.000298122	0.964566
X-14189--leucylalanine	Peptide	13	0.97 (0.88-1.06)	0.517792	0.95 (0.85-1.06)	0.365555	0.88 (0.75-1.04)	0.151178	0.145251	0.0950479	0.00759914	0.187904
X-14205--alpha-glutamyltyrosine	Peptide	18	1.03 (0.92-1.16)	0.5723	1.04 (0.90-1.21)	0.581858	1.45 (1.02-2.06)	0.0546169	0.466546	0.287911	-0.013873	0.064865
X-14208--phenylalanylserine	Peptide	14	1.01 (0.93-1.11)	0.774162	1.03 (0.91-1.16)	0.668894	1.08 (0.91-1.27)	0.407909	0.549537	0.573102	-0.00400656	0.422304
X-14304--leucylalanine	Peptide	21	1.06 (0.97-1.16)	0.21966	1.07 (0.94-1.22)	0.281934	0.99 (0.77-1.28)	0.933028	0.794929	0.825343	0.00307928	0.59288
X-14374	Unknown	9	0.66 (0.52-0.85)	0.00137603	0.71 (0.50-1.02)	0.0616886	0.66 (0.28-1.53)	0.362043	0.28183	0.376077	0.000316427	0.974674
X-14450--phenylalanylleucine	Peptide	5	0.95 (0.81-1.11)	0.515418	0.97 (0.79-1.18)	0.757304	0.95 (0.35-2.59)	0.928361	0.272456	0.419684	-0.000158127	0.994316
X-14473	Unknown	13	0.93 (0.79-1.10)	0.379086	0.87 (0.72-1.05)	0.143927	0.87 (0.51-1.49)	0.631444	0.0678438	0.0951728	0.00203895	0.820118
X-14541	Unknown	16	0.93 (0.84-1.04)	0.199616	0.91 (0.80-1.03)	0.144779	0.61 (0.45-0.84)	0.00838927	0.523505	0.150311	0.0204957	0.0156836
X-14588	Unknown	10	1.07 (0.44- 2.65)	0.875075	1.15 (0.34- 3.89)	0.827664	1.53 (0.20-11.84)	0.695224	0.469265	0.556233	-0.00235722	0.717163
X-14625	Unknown	20	1.13 (0.76-1.68)	0.554804	0.97 (0.60-1.57)	0.890203	1.55 (0.61-3.94)	0.372169	0.0433152	0.0478686	-0.00399907	0.471502
X-14626	Unknown	18	1.27 (1.09-1.48)	0.0017521	1.23 (0.98-1.55)	0.0746679	1.10 (0.83-1.45)	0.511588	0.895392	0.858899	0.00449842	0.232371
X-14632	Unknown	18	0.97 (0.89-1.06)	0.529927	1.00 (0.87-1.15)	0.996666	0.97 (0.84-1.12)	0.656515	0.634715	0.700587	0.000296845	0.93867
X-14658	Unknown	11	0.99 (0.87-1.14)	0.906405	0.97 (0.82-1.16)	0.755674	1.04 (0.68-1.59)	0.870673	0.958716	0.976829	-0.00192851	0.833786
X-14662	Unknown	19	1.00 (0.92-1.08)	0.958171	0.97 (0.88-1.08)	0.59979	1.00 (0.86-1.16)	0.984026	0.0483666	0.0665054	-5.16e-05	0.990989
X-14745	Unknown	13	1.12 (0.83-1.51)	0.460186	0.90 (0.64-1.26)	0.530704	1.09 (0.17-6.86)	0.930705	0.0231	0.0356537	0.00062741	0.975889
gamma-glutamylglutamate	Peptide	10	1.11 (0.99-1.25)	0.0613572	1.13 (0.97-1.32)	0.108557	1.09 (0.82-1.47)	0.561996	0.884807	0.93033	0.000961185	0.90525
octadecanedioate	Lipid	10	1.10 (0.86-1.40)	0.43522	1.10 (0.84-1.45)	0.488122	0.92 (0.55-1.54)	0.767876	0.0826766	0.0910527	0.00599085	0.46436
leucylleucine	Peptide	11	1.07 (0.89-1.28)	0.468264	0.97 (0.76-1.24)	0.826214	0.82 (0.45-1.50)	0.540383	0.329578	0.343498	0.00755147	0.392791
7-alpha-hydroxy-3-oxo-4-cholestenoate (7-Hoca)	Lipid	16	0.90 (0.66-1.24)	0.516541	0.88 (0.58-1.34)	0.552149	1.89 (0.67-5.35)	0.249262	0.903876	0.827777	-0.0114176	0.163678
n-Butyl Oleate	Lipid	9	1.27 (0.87-1.86)	0.219999	1.16 (0.73-1.84)	0.534021	0.79 (0.29-2.11)	0.646604	0.0981459	0.0836627	0.0102103	0.334358
dimethylarginine (SDMA + ADMA)	Amino acid	35	0.90 (0.66-1.23)	0.50709	0.85 (0.56-1.30)	0.458206	1.43 (0.68-2.99)	0.352911	0.186386	0.15786	-0.00537807	0.190384
taurolithocholate 3-sulfate	Lipid	11	1.07 (0.93-1.23)	0.340911	1.08 (0.94-1.25)	0.2835	1.01 (0.77-1.32)	0.930681	0.0469706	0.0632429	0.00312192	0.647112
X-14977--vanillin	Xenobiotics	9	0.98 (0.74-1.29)	0.876992	0.87 (0.66-1.14)	0.314483	0.71 (0.36-1.38)	0.346549	0.0560537	0.0444807	0.0111671	0.333299
succinylcarnitine	Energy	44	1.13 (0.91-1.40)	0.266002	0.92 (0.67-1.25)	0.577645	0.90 (0.55-1.48)	0.678067	0.0927716	0.0907919	0.00289362	0.327083
tryptophan betaine	Amino acid	13	1.05 (0.99-1.12)	0.130597	1.06 (0.97-1.15)	0.185741	0.93 (0.78-1.11)	0.438568	0.825138	0.724201	0.0110129	0.177197
cyclo(leu-pro)	Peptide	15	1.01 (0.90-1.14)	0.829751	1.04 (0.90-1.21)	0.58415	1.05 (0.83-1.32)	0.707356	0.185806	0.233397	-0.00154592	0.752157
chiro-inositol	Lipid	13	0.97 (0.93-1.02)	0.234485	0.96 (0.90-1.02)	0.175063	0.98 (0.88-1.10)	0.768164	0.489178	0.57202	-0.00115278	0.849632
5alpha-androstan-3beta,17beta-diol disulfate	Lipid	18	1.03 (0.95-1.12)	0.433786	1.06 (0.96-1.18)	0.241505	1.03 (0.90-1.19)	0.67983	0.149484	0.192137	0.000143171	0.973884
4-androsten-3beta,17beta-diol disulfate 1*	Lipid	22	1.02 (0.95-1.10)	0.630326	0.99 (0.90-1.09)	0.830904	0.93 (0.82-1.06)	0.299987	0.300067	0.219487	0.00567069	0.126664
4-androsten-3beta,17beta-diol disulfate 2*	Lipid	19	1.19 (1.01-1.40)	0.0403958	1.20 (0.97-1.48)	0.091833	1.67 (0.96-2.89)	0.0855509	0.182845	0.150171	-0.00915723	0.220217
2-hydroxyglutarate	Lipid	13	0.84 (0.69-1.03)	0.0950129	0.93 (0.70-1.25)	0.644573	1.14 (0.74-1.76)	0.575697	0.768205	0.644547	-0.00808841	0.157421
ergothioneine	Xenobiotics	3	0.88 (0.70-1.09)	0.228144	0.79 (0.65-0.97)	0.0247715	1.25 (0.52-3.03)	0.705028	0.123421	0.135936	-0.057786	0.560626
palmitoyl sphingomyelin	Lipid	48	1.06 (0.81-1.39)	0.681574	0.96 (0.68-1.35)	0.800695	0.56 (0.20-1.52)	0.26034	0.0637494	0.0530233	0.006365	0.201145
phenylalanylphenylalanine	Peptide	4	1.21 (0.89-1.65)	0.217912	1.23 (0.86-1.76)	0.254954	1.18 (0.46-3.03)	0.762504	0.617895	0.809329	0.000710866	0.956773
cis-4-decenoyl carnitine	Lipid	10	1.09 (0.92-1.29)	0.327597	1.11 (0.90-1.37)	0.315002	0.98 (0.69-1.38)	0.889757	0.470743	0.518728	0.00390122	0.488595
15-methylpalmitate (isobar with 2-methylpalmitate)	Lipid	14	0.78 (0.60-1.03)	0.0839013	0.81 (0.56-1.16)	0.252749	0.67 (0.36-1.25)	0.234173	0.861657	0.889561	0.00295833	0.595139
*Q1 pval: p value of Q test from MR-Egger method; Q2 pval: p value of Q test from IVW method
