# Supplementary material for: Causality of genetically determined blood metabolites on irritable bowel syndrome: A Mendelian randomization study
Source: PLoS One. 2024 Apr 3;19(4):e0298963. doi: 10.1371/journal.pone.0298963 (PMC10990233; doi:10.1371/journal.pone.0298963)
Supplement: S3 Table — (XLSX) [file pone.0298963.s003.xlsx]

## Sheet: Sheet1
Table S3 Harmonization data of selected blood metabolites and IBS
Exposure	SNP	Blood metabolites							IBS					R2	F
		effect_allele	other_allele	beta	se	pval	eaf	samplesize	beta	se	pval	eaf	samplesize
methionine	rs10066453	C	G	0.0165	0.0035	1.928e-06	0.0387	7347	0.0061	0.021	0.7702	0.0286	486601	0.00301585	22.2184
	rs11232103	A	C	0.0085	0.0017	3.697e-07	0.1151	7347	0.0095	0.0118	0.4204	0.1121	419067	0.00339121	24.9932
	rs11760350	A	G	-0.0075	0.0017	7.77e-06	0.1238	7347	-0.015	0.0103	0.1453	0.1266	486601	0.0026422	19.4584
	rs16839317	T	C	-0.0078	0.0017	2.753e-06	0.8726	7347	-0.0037	0.0101	0.7174	0.869	486601	0.00285719	21.0462
	rs1742639	A	G	0.0077	0.0017	7.939e-06	0.8865	7347	-0.0132	0.0108	0.2209	0.8861	486601	0.0027846	20.51
	rs17478241	T	C	-0.0076	0.0016	2.751e-06	0.168	7347	-0.0014	0.0087	0.8766	0.1971	479479	0.00306158	22.5564
	rs2066415	T	C	0.0065	0.0015	8.628e-06	0.3567	7347	-0.0033	0.0071	0.6433	0.3806	486601	0.00254933	18.7727
	rs2418886	A	G	0.0223	0.0047	1.63e-06	0.0489	1762	0.0104	0.0158	0.5118	0.0504	476099	0.0126152	22.4864
	rs2780242	T	C	-0.0083	0.0018	3.849e-06	0.1138	7347	-0.0097	0.0104	0.3522	0.1286	479479	0.00288567	21.2566
	rs320485	T	C	0.0094	0.0017	4.97e-08	0.1324	7347	0.0121	0.0099	0.2228	0.1361	486601	0.00414423	30.5661
	rs3740996	A	G	0.0078	0.0017	4.33e-06	0.1208	7347	-0.0113	0.0103	0.2732	0.1256	486601	0.00285719	21.0462
	rs4693555	T	C	-0.0069	0.0016	8.434e-06	0.2131	7347	-0.0171	0.0085	0.04402	0.2653	414189	0.00252494	18.5926
	rs487946	T	G	-0.0074	0.0016	3.096e-06	0.8292	7347	-0.004	0.0087	0.6457	0.8119	486601	0.00290303	21.3848
	rs6008767	C	G	-0.0077	0.0017	4.115e-06	0.8182	7347	-0.0066	0.0094	0.4844	0.8064	412798	0.0027846	20.51
	rs6071991	T	C	-0.0075	0.0016	3.811e-06	0.1495	7347	-0.0239	0.0097	0.014	0.1602	458104	0.00298178	21.9667
	rs6533609	T	C	-0.0077	0.0017	3.776e-06	0.1429	7347	-0.0049	0.0096	0.6067	0.1509	486601	0.0027846	20.51
	rs6766715	A	G	-0.009	0.002	6.795e-06	0.128	5585	-0.0082	0.0101	0.4171	0.1313	486601	0.00361268	20.2427
	rs6960830	T	C	0.0078	0.0017	4.158e-06	0.8851	7347	0.0107	0.0105	0.3102	0.8783	486601	0.00285719	21.0462
	rs7570141	A	G	-0.0119	0.0026	6.212e-06	0.104	7347	0.0152	0.0111	0.1707	0.128	449035	0.00284316	20.9425
	rs885076	A	G	-0.0074	0.0017	8.747e-06	0.8716	7347	0.0042	0.0102	0.683	0.8652	468977	0.00257239	18.9429
	rs9410970	A	C	-0.0068	0.0015	5.493e-06	0.2201	7347	-0.006	0.0084	0.4785	0.2143	479479	0.00278941	20.5455
	rs9598459	A	G	0.0079	0.0017	5.172e-06	0.896	7347	-0.0019	0.0111	0.8636	0.8938	486601	0.0029307	21.5893
stearate (18:0)	rs10021069	T	C	0.0238	0.005	1.81e-06	0.9663	7355	-0.0016	0.0171	0.9264	0.9582	486601	0.00307111	22.6514
	rs10152773	T	C	-0.0224	0.0049	4.733e-06	0.0425	7355	0.0202	0.0163	0.2164	0.0468	479479	0.00283328	20.8923
	rs10160169	A	G	0.0084	0.0018	3.777e-06	0.6329	7355	0.0029	0.007	0.6787	0.6058	486601	0.00295221	21.7719
	rs10242171	A	G	-0.012	0.0026	4.246e-06	0.1356	7355	0.0157	0.0106	0.1378	0.1405	419067	0.00288787	21.296
	rs10498606	A	C	-0.0077	0.0017	6.402e-06	0.4534	7355	-0.0029	0.0068	0.6731	0.4499	486601	0.00278158	20.51
	rs1075227	T	C	0.009	0.002	6.795e-06	0.552	5590	-0.0013	0.0069	0.8506	0.5493	479479	0.00360946	20.2428
	rs10757839	T	C	0.0079	0.0017	4.739e-06	0.6521	7355	-0.0053	0.0072	0.4646	0.6458	486601	0.00292752	21.5893
	rs10853932	T	C	0.008	0.0018	5.449e-06	0.345	7355	-0.0062	0.0071	0.3815	0.3538	486601	0.00267847	19.7477
	rs11118120	A	C	-0.0121	0.0025	1.176e-06	0.8531	7355	-0.0017	0.0098	0.8606	0.8513	486601	0.00317488	23.4192
	rs11940037	T	C	0.0125	0.0025	7.006e-07	0.8408	7355	-0.0016	0.0088	0.8577	0.82	486601	0.00338753	24.9932
	rs12353451	A	G	-0.0223	0.0049	6.061e-06	0.0373	7355	-0.0074	0.0164	0.6498	0.0474	479479	0.00280811	20.7062
	rs1237044	T	C	0.0081	0.0018	5.097e-06	0.5836	7355	-0.0034	0.0074	0.644	0.5793	450982	0.00274567	20.2445
	rs13355979	A	G	-0.0076	0.0017	6.232e-06	0.5665	7355	-0.0007	0.0069	0.9227	0.5655	486601	0.00270999	19.9807
	rs1348656	T	C	-0.0137	0.0024	1.169e-08	0.798	7355	0.0127	0.0085	0.1355	0.7991	486601	0.00441079	32.5762
	rs1426441	A	G	0.0113	0.0025	4.871e-06	0.1423	7355	-0.016	0.0092	0.08288	0.1662	486601	0.00277006	20.4248
	rs1477025	T	C	0.0087	0.0017	4.828e-07	0.6547	7355	-0.0023	0.0072	0.7467	0.6579	486601	0.00354825	26.1832
	rs1662999	T	C	0.0079	0.0017	4.209e-06	0.6325	7355	0.003	0.0071	0.6765	0.6207	479479	0.00292752	21.5893
	rs1922419	A	G	-0.0182	0.0039	3.365e-06	0.7807	1765	0.0042	0.0082	0.6123	0.7727	479479	0.0121883	21.7531
	rs2100884	T	C	-0.0084	0.0017	8.6e-07	0.4375	7355	-0.0005	0.0069	0.9399	0.444	486601	0.00330856	24.4086
	rs2115366	T	C	-0.0079	0.0017	3.927e-06	0.4418	7355	-0.0002	0.0069	0.9799	0.4364	486601	0.00292752	21.5893
	rs216283	A	C	0.008	0.0017	2.631e-06	0.4171	7355	-0.0083	0.0077	0.2849	0.4278	371488	0.00300188	22.1393
	rs2280248	A	G	-0.0077	0.0017	5.545e-06	0.4808	7355	0.0012	0.0068	0.8622	0.4839	486601	0.00278158	20.51
	rs2489020	T	C	-0.0081	0.0017	2.3e-06	0.5262	7355	-0.0181	0.0069	0.008254	0.5184	486601	0.00307717	22.6962
	rs281216	T	G	0.0149	0.0033	8.264e-06	0.9187	7355	-0.0345	0.013	0.008214	0.9116	414189	0.00276414	20.381
	rs3087751	A	C	0.0078	0.0017	5.234e-06	0.423	7355	-0.0007	0.007	0.9165	0.4424	479479	0.00285409	21.0462
	rs3748771	T	G	-0.0671	0.0149	6.346e-06	0.9877	1765	0.0197	0.0403	0.6244	0.9896	378090	0.0113597	20.2572
	rs3793900	A	C	-0.0078	0.0017	5.733e-06	0.6337	7355	-0.0094	0.0072	0.1887	0.642	486601	0.00285409	21.0462
	rs3863373	A	C	-0.008	0.0017	4.205e-06	0.3335	7355	-0.0116	0.0072	0.1095	0.3296	486601	0.00300188	22.1393
	rs4420815	A	G	-0.014	0.003	3.061e-06	0.143	5590	0.0064	0.0096	0.5021	0.1491	486601	0.00388073	21.77
	rs4507103	A	G	0.0077	0.0017	6.893e-06	0.397	7355	0.0055	0.0071	0.4414	0.3987	449808	0.00278158	20.51
	rs4710948	A	G	-0.0085	0.0017	6.939e-07	0.3382	7355	0.008	0.0071	0.2607	0.3504	486601	0.00338753	24.9932
	rs4750059	C	G	-0.0134	0.003	6.492e-06	0.7956	7355	0.0026	0.0086	0.7588	0.7492	411945	0.00270525	19.9457
	rs603424	A	G	0.0225	0.0024	6.064e-21	0.1835	7355	-0.0092	0.0091	0.3133	0.1711	479479	0.0118087	87.8667
	rs6453594	A	G	-0.0108	0.0024	7.008e-06	0.2196	7355	0.0053	0.008	0.5081	0.2397	486601	0.00274567	20.2445
	rs6733405	A	G	-0.0082	0.0017	2.415e-06	0.3867	7355	0.0091	0.0071	0.1964	0.3789	486601	0.00315337	23.2601
	rs6883481	T	C	0.0077	0.0017	6.17e-06	0.4737	7355	-0.0093	0.0069	0.1779	0.4793	486601	0.00278158	20.51
	rs727892	A	G	0.0083	0.0017	8.15e-07	0.5021	7355	-0.0006	0.0069	0.9308	0.5089	486601	0.0032305	23.8309
	rs7583745	T	C	-0.0262	0.0055	1.487e-06	0.8839	1765	0.0082	0.0115	0.4742	0.9031	486601	0.0126936	22.6665
	rs7681360	A	G	0.0078	0.0017	4.186e-06	0.5825	7355	-0.0072	0.0072	0.3188	0.5808	458104	0.00285409	21.0462
	rs7996008	A	G	0.0079	0.0017	5.685e-06	0.2935	7355	-0.0147	0.0074	0.0472	0.2983	486601	0.00292752	21.5893
	rs954820	A	G	0.0083	0.0018	2.57e-06	0.5619	7355	-0.0078	0.0072	0.2805	0.553	429656	0.00288254	21.2566
	rs9568232	T	C	0.0126	0.0028	5.056e-06	0.1152	7355	-0.005	0.0138	0.7142	0.0661	486601	0.00274567	20.2445
	rs9809122	A	G	-0.0087	0.0017	3.924e-07	0.5295	7355	-0.0018	0.0068	0.7922	0.5264	486601	0.00354825	26.1832
arginine	rs10922038	T	C	0.0102	0.0023	7.569e-06	0.4354	7104	-0.01	0.0069	0.1459	0.4414	486601	0.00276084	19.6618
	rs11114987	T	C	-0.0324	0.0067	1.414e-06	0.0439	7104	-0.0111	0.0175	0.524	0.0451	450982	0.00328103	23.3786
	rs1153903	A	G	-0.0106	0.0023	4.187e-06	0.3856	7104	0.0026	0.0069	0.7122	0.4022	486601	0.00298096	21.2341
	rs12714263	A	G	-0.0107	0.0023	3.976e-06	0.5733	7104	-0.0021	0.0069	0.7568	0.5723	486601	0.0030373	21.6366
	rs12985777	T	C	-0.0141	0.0032	8.861e-06	0.2402	7104	0.0057	0.0087	0.5096	0.2453	401159	0.00272552	19.4096
	rs17706531	A	G	0.0105	0.0023	6.973e-06	0.6331	7104	0.0028	0.007	0.6905	0.6315	486601	0.00292515	20.8353
	rs2180566	T	C	-0.0109	0.0023	2.105e-06	0.6433	7104	-0.0023	0.0075	0.7527	0.6442	458104	0.00315154	22.453
	rs2246012	T	C	-0.0166	0.0032	2.227e-07	0.8388	7104	-0.0119	0.0092	0.1942	0.8318	479479	0.00377373	26.9026
	rs2916148	A	G	-0.0101	0.0023	9.235e-06	0.4534	7104	-0.0035	0.0069	0.618	0.4505	486601	0.00270712	19.2781
	rs2933871	A	G	0.0178	0.004	7.648e-06	0.6938	1735	0.019	0.0075	0.01088	0.7082	486601	0.0112847	19.7797
	rs3011362	A	G	-0.0349	0.0074	2.37e-06	0.0334	1735	-0.0082	0.0165	0.6213	0.0445	486601	0.0126577	22.2171
	rs511304	A	C	0.0191	0.0039	1.014e-06	0.4368	1735	0.0062	0.0072	0.3887	0.4382	468977	0.0136356	23.9572
	rs6479442	A	C	0.0101	0.0023	9.586e-06	0.4837	7104	0.0053	0.0068	0.433	0.49	486601	0.00270712	19.2781
	rs6920504	T	C	-0.0135	0.003	7.527e-06	0.7729	7104	-0.0086	0.0079	0.2799	0.7529	486601	0.0028424	20.2443
	rs7036499	T	C	0.0217	0.0049	8.857e-06	0.8519	1735	0.0166	0.0096	0.08497	0.851	486601	0.0111775	19.5896
	rs715	T	C	0.0144	0.0028	2.902e-07	0.7064	7104	-0.013	0.0075	0.0854	0.6887	449808	0.0037093	26.4415
	rs720118	T	C	-0.0105	0.0023	4.547e-06	0.6152	7104	-0.005	0.007	0.4778	0.6212	486601	0.00292515	20.8353
	rs7535809	A	G	0.0138	0.0031	7.276e-06	0.8331	7104	-0.0035	0.0094	0.7103	0.842	486601	0.00278178	19.8113
	rs7717247	A	C	0.0162	0.0035	3.347e-06	0.8061	7104	0.0026	0.0094	0.7774	0.8342	476099	0.00300665	21.4176
	rs837763	T	C	0.0114	0.0025	6.027e-06	0.5528	7104	0.006	0.0071	0.3966	0.5567	436778	0.00291848	20.7877
	rs901272	A	C	-0.0105	0.0023	6.493e-06	0.6207	7104	-0.015	0.007	0.03114	0.6116	486601	0.00292515	20.8353
valine	rs10050054	T	C	-0.0336	0.0072	3.177e-06	0.9828	1763	0.0399	0.0282	0.1564	0.9834	428300	0.012202	21.7531
	rs10181551	A	G	-0.0055	0.0012	3.876e-06	0.296	7359	0.0089	0.0075	0.2336	0.2937	486601	0.00284647	21.0012
	rs12552913	A	T	-0.0059	0.0012	1.164e-06	0.2932	7359	-0.0014	0.0076	0.8576	0.2946	476099	0.00327415	24.167
	rs1440581	T	C	-0.0081	0.0012	2.558e-12	0.4577	7359	0.0084	0.0068	0.2164	0.4685	486601	0.0061533	45.5501
	rs2373642	A	G	-0.054	0.011	9.775e-07	0.0138	1763	0.024	0.021	0.2527	0.035	357065	0.0134851	24.0718
	rs3762466	T	C	0.0058	0.0012	1.063e-06	0.6819	7359	-0.0027	0.0076	0.72	0.6687	458104	0.00316445	23.3548
serotonin (5HT)	rs10516056	T	C	-0.0222	0.0045	6.992e-07	0.1978	5791	0.008	0.0096	0.4034	0.205	411945	0.0041851	24.3294
	rs10881427	T	G	-0.015	0.0032	3.688e-06	0.5558	5791	-0.0071	0.0069	0.2999	0.5547	486601	0.00377993	21.9651
	rs10953038	T	C	0.022	0.0048	4.116e-06	0.8497	5791	-0.013	0.0094	0.1672	0.8457	486601	0.0036144	20.9997
	rs11781043	T	C	-0.0187	0.0042	8.808e-06	0.6731	5791	-0.0002	0.0072	0.9728	0.6247	479479	0.00341151	19.8168
	rs12646122	T	C	-0.0497	0.0104	1.802e-06	0.0308	5791	-0.013	0.0239	0.5879	0.0226	486601	0.00392811	22.8295
	rs17708932	A	G	-0.0766	0.0171	7.215e-06	0.0376	1741	-0.0273	0.0172	0.1132	0.0531	399659	0.0113944	20.0432
	rs2036136	T	C	-0.0256	0.0056	5.114e-06	0.4587	1741	-0.0049	0.0069	0.478	0.4272	486601	0.011861	20.874
	rs2742351	C	G	-0.0235	0.0046	3.227e-07	0.2209	5791	0.0011	0.0077	0.8894	0.2763	486601	0.00448656	26.0898
	rs3753556	T	C	0.015	0.0032	3.663e-06	0.4325	5791	-0.0007	0.0069	0.9181	0.4321	486601	0.00377993	21.9651
	rs5764174	T	C	-0.0194	0.004	9.608e-07	0.2445	5791	-0.0114	0.0079	0.1498	0.2442	486601	0.00404547	23.5144
	rs6466265	A	G	0.0186	0.004	4.146e-06	0.7977	5791	0.0084	0.0086	0.3258	0.7999	486601	0.00371992	21.615
	rs7868774	A	G	-0.0188	0.0039	1.779e-06	0.2709	5791	-0.0096	0.0084	0.2516	0.2639	408281	0.00399663	23.2293
	rs8113773	A	G	0.016	0.0033	1.117e-06	0.5616	5791	-0.0007	0.0069	0.9222	0.5528	486601	0.00404296	23.4997
	rs825278	T	C	-0.0913	0.0192	2.062e-06	0.0201	1741	-0.0675	0.0301	0.02505	0.0149	432184	0.0128214	22.586
	rs988694	A	G	-0.0145	0.0033	8.39e-06	0.477	5791	-0.0063	0.0068	0.3581	0.4936	486601	0.00332284	19.3
	rs9953702	A	G	0.0146	0.0033	9.22e-06	0.3601	5791	0.0027	0.0071	0.7028	0.362	486601	0.00336867	19.5672
	rs11915650	A	G	-0.0474	0.01	2.221e-06	0.1557	7071	0.0002	0.0105	0.9876	0.1476	450982	0.00316736	22.4612
	rs12341812	T	C	-0.093	0.0188	7.435e-07	0.9564	7071	-0.0047	0.0156	0.7632	0.9353	389173	0.00344881	24.464
	rs12895893	A	G	-0.0443	0.0093	1.964e-06	0.8278	7071	-0.0138	0.0087	0.1111	0.8085	486601	0.00319867	22.684
	rs13387835	A	T	-0.0622	0.0138	6.237e-06	0.9417	7071	-0.0178	0.0141	0.2064	0.9371	486601	0.00286481	20.3095
	rs17777937	T	C	-0.0744	0.0165	6.198e-06	0.0548	7071	-0.022	0.0124	0.07617	0.0854	486601	0.00286715	20.3262
	rs2059238	A	C	-0.0435	0.0087	6.602e-07	0.1958	7071	0.0042	0.0084	0.6117	0.2154	479479	0.00352311	24.9929
	rs29456	T	C	-0.0356	0.0077	4.097e-06	0.2189	7071	-0.0056	0.0083	0.4982	0.2181	486601	0.00301389	21.3696
	rs3768372	C	G	-0.0808	0.0182	8.723e-06	0.8499	1659	-0.0173	0.0098	0.07807	0.8583	486601	0.011741	19.6859
	rs3846408	C	G	0.0303	0.0068	9.478e-06	0.6348	7071	-0.007	0.0083	0.4017	0.6419	344779	0.00280007	19.8493
	rs4661452	T	C	-0.0577	0.0127	5.176e-06	0.9194	7071	-0.0106	0.0109	0.3276	0.8873	486601	0.0029107	20.6358
	rs7558224	T	C	0.0376	0.0084	8.564e-06	0.7832	7071	-0.0052	0.0088	0.5498	0.7834	432184	0.00282558	20.0306
	rs946712	A	C	0.084	0.0165	3.294e-07	0.9563	7071	0.0072	0.0166	0.6634	0.9544	449808	0.00365192	25.91
indolelactate	rs10159475	A	G	0.0157	0.0034	4.094e-06	0.8276	6939	-0.0229	0.0086	0.007649	0.8063	486601	0.00306346	21.3165
	rs1055689	A	G	-0.0135	0.0027	4.261e-07	0.2969	6939	-0.0016	0.0074	0.8268	0.3066	486601	0.00358989	24.9928
	rs10759811	A	T	-0.0119	0.0027	7.025e-06	0.653	6939	0.0017	0.0072	0.8169	0.6665	486601	0.00279161	19.4196
	rs11623441	T	C	0.0121	0.0027	7.84e-06	0.6919	6939	0.0012	0.0074	0.8674	0.6893	486601	0.00288597	20.0779
	rs11647808	A	C	0.0249	0.0051	8.569e-07	0.0735	6939	0.006	0.0122	0.6241	0.0855	486601	0.00342351	23.8305
	rs12526522	T	C	-0.0369	0.0078	2.553e-06	0.0349	6939	0.0007	0.0152	0.9641	0.0549	479479	0.00321491	22.3737
	rs12880087	A	C	-0.0192	0.0043	9.897e-06	0.1577	6939	0.0082	0.0127	0.5189	0.0777	486601	0.00286499	19.9315
	rs15676	A	G	0.0191	0.0027	1.326e-12	0.7123	6939	0.0011	0.0076	0.8809	0.717	486601	0.00716014	50.0281
	rs17073667	A	G	0.0856	0.018	1.842e-06	0.023	1492	-0.0299	0.0245	0.2221	0.0211	486601	0.0149314	22.585
	rs2511986	C	G	0.0153	0.0034	7.625e-06	0.7684	6939	-0.0002	0.0082	0.9838	0.7642	479479	0.0029098	20.2442
	rs2689672	T	G	0.0119	0.0027	9.5e-06	0.7286	6939	0.0022	0.0077	0.7698	0.7338	486601	0.00279161	19.4196
	rs2932525	A	G	-0.0157	0.0035	7.552e-06	0.8432	6939	0.0038	0.0096	0.6897	0.8498	486601	0.0028914	20.1158
	rs314707	A	G	-0.0159	0.0035	4.433e-06	0.8305	6939	0.0056	0.0091	0.5342	0.8289	486601	0.00296532	20.6316
	rs4719964	A	G	-0.0123	0.0027	4.459e-06	0.2554	6939	-0.0045	0.0078	0.5637	0.2587	486601	0.00298187	20.7471
	rs6910570	A	G	0.0125	0.0026	1.842e-06	0.5538	6939	-0.0078	0.0069	0.2577	0.5489	486601	0.00331996	23.1072
	rs7503709	T	C	-0.0129	0.0028	3.302e-06	0.4574	6939	-0.0075	0.0074	0.3071	0.4517	466733	0.00304958	21.2196
	rs7727858	A	G	-0.0205	0.0042	1.077e-06	0.8891	6939	0.0102	0.0109	0.3489	0.8898	486601	0.00342156	23.8168
	rs7805747	A	G	0.0131	0.0028	3.769e-06	0.2679	6939	-0.0118	0.0077	0.1252	0.2746	479479	0.00314457	21.8827
	rs940008	A	G	0.0251	0.0054	2.636e-06	0.4416	1492	-0.0113	0.0068	0.09977	0.4591	486601	0.0142741	21.5763
glycocholate	rs10738265	T	C	0.0354	0.0073	1.133e-06	0.1746	5624	-0.0018	0.0089	0.8389	0.178	486601	0.00416393	23.5075
	rs12590118	T	G	-0.0463	0.01	3.838e-06	0.9201	5624	-0.0048	0.0127	0.7068	0.9223	486601	0.00379721	21.4293
	rs17107026	T	C	-0.0781	0.016	1.084e-06	0.9608	5624	0.0135	0.0196	0.4915	0.9645	450982	0.00421872	23.8181
	rs17807835	A	G	0.0343	0.0072	1.71e-06	0.8027	5624	-0.0047	0.0086	0.5811	0.7991	486601	0.0040191	22.6866
	rs2718107	A	C	0.0257	0.0057	5.85e-06	0.5408	5624	-0.0045	0.0069	0.5189	0.5446	479479	0.00360167	20.3218
	rs3807360	A	G	0.0735	0.0164	7.436e-06	0.2011	1157	-0.0101	0.0085	0.2329	0.2038	484357	0.0170639	20.051
	rs7837471	A	G	0.3403	0.0731	3.273e-06	0.015	1157	-0.0307	0.022	0.1631	0.0273	462918	0.0183864	21.634
	rs795543	T	C	-0.025	0.0055	5.185e-06	0.4091	5624	0.0027	0.0071	0.7055	0.41	476099	0.0036603	20.6538
	rs9914239	A	G	-0.1056	0.0228	3.637e-06	0.9123	1157	0.0123	0.0126	0.3293	0.9208	486601	0.0182031	21.4144
1,5-anhydroglucitol (1,5-AG)	rs10508432	A	G	-0.0124	0.0027	4.069e-06	0.7069	7301	-0.0091	0.0075	0.2273	0.7109	486601	0.00288058	21.0861
	rs10746431	A	G	0.0558	0.0111	5.096e-07	0.9808	7301	0.0192	0.0264	0.4676	0.9792	411945	0.00344937	25.2641
	rs1131718	A	G	-0.0166	0.0037	5.711e-06	0.8565	7301	0.0164	0.0104	0.114	0.8544	399985	0.00274938	20.123
	rs11564708	C	G	0.0155	0.0034	6.395e-06	0.8162	7301	-0.0115	0.0088	0.1932	0.798	436778	0.0028385	20.7772
	rs11580613	T	C	0.0188	0.0042	8.682e-06	0.1344	7301	-0.0062	0.0095	0.5123	0.1544	486601	0.00273681	20.0308
	rs11722368	T	C	0.013	0.0027	1.032e-06	0.3602	7301	0.0035	0.0071	0.6257	0.3492	486601	0.00316519	23.1761
	rs12465802	A	G	-0.0364	0.0032	3.466e-29	0.31	7301	0.0089	0.0089	0.3195	0.2669	391120	0.0174137	129.355
	rs12603532	T	C	-0.0368	0.0074	6.622e-07	0.0394	7301	0.0256	0.0153	0.09508	0.0587	455860	0.00337584	24.7237
	rs12677067	A	G	-0.015	0.0033	5.512e-06	0.29	7301	-0.0057	0.0072	0.4298	0.3397	486601	0.00282192	20.6555
	rs1472578	A	T	-0.0126	0.0027	2.441e-06	0.6894	7301	-0.0039	0.0073	0.592	0.687	486601	0.00297398	21.7718
	rs1499686	A	G	-0.0174	0.0035	7.494e-07	0.8079	7301	0.0212	0.0089	0.01664	0.8157	486601	0.00337375	24.7083
	rs1545472	A	G	0.0118	0.0027	9.22e-06	0.5158	7301	-0.0046	0.007	0.5086	0.517	486601	0.00260927	19.0949
	rs1687134	T	C	0.0289	0.006	1.583e-06	0.7206	1747	-0.0041	0.0078	0.5957	0.7216	476099	0.013106	23.1737
	rs17212491	A	G	0.016	0.0035	5.926e-06	0.1645	7301	-0.0046	0.0091	0.6147	0.1671	486601	0.00285417	20.8922
	rs214247	T	C	-0.0119	0.0026	6.455e-06	0.6068	7301	0.0154	0.0072	0.03316	0.6048	436778	0.00286102	20.9425
	rs244763	A	G	0.012	0.0027	8.704e-06	0.3833	7301	-0.0166	0.0071	0.01924	0.3767	479479	0.00269823	19.7477
	rs3793126	A	G	0.0123	0.0027	4.778e-06	0.6974	7301	-0.021	0.0077	0.006292	0.7025	470124	0.00283444	20.7474
	rs3800993	T	C	0.0287	0.0036	1.528e-15	0.1697	7301	-0.005	0.0097	0.6045	0.176	411945	0.00863003	63.5389
	rs4556997	A	C	-0.0189	0.0042	6.399e-06	0.1388	7301	-0.0114	0.0101	0.2562	0.1335	484357	0.00276592	20.2445
	rs4671111	T	C	-0.0126	0.0027	1.998e-06	0.5592	7301	-0.0016	0.0071	0.8187	0.5509	471987	0.00297398	21.7718
	rs4742351	T	C	-0.0125	0.0027	2.812e-06	0.393	7301	-0.0028	0.0072	0.6915	0.391	476099	0.0029271	21.4276
	rs4791715	T	G	-0.0126	0.0026	1.658e-06	0.594	7301	0.0079	0.0069	0.255	0.5765	486601	0.0032064	23.4788
	rs4954573	T	G	0.0219	0.0033	2.529e-11	0.7291	7301	-0.0052	0.0081	0.5195	0.7574	484357	0.00599606	44.0293
	rs5027944	T	C	0.0122	0.0027	3.931e-06	0.5795	7301	0.0055	0.0069	0.4285	0.586	486601	0.00278867	20.4114
	rs5757568	A	G	0.0122	0.0027	5.104e-06	0.388	7301	0.0039	0.0077	0.6111	0.3735	406037	0.00278867	20.4114
	rs5998272	A	C	0.0261	0.0053	1.083e-06	0.9257	7301	-0.0086	0.0126	0.4937	0.92	486601	0.0033106	24.2443
	rs618900	C	G	-0.016	0.0035	5.997e-06	0.8136	7301	0.001	0.0087	0.9056	0.8118	486601	0.00285417	20.8922
	rs7570971	A	C	-0.0373	0.0027	7.861e-45	0.3255	7301	0.0078	0.0087	0.3714	0.2742	391120	0.0254742	190.797
	rs7915784	A	G	0.0247	0.0053	2.647e-06	0.0662	7301	-0.0025	0.0135	0.8525	0.07	479479	0.00296599	21.7132
	rs9556974	C	G	0.0135	0.0027	5.355e-07	0.3426	7301	0.0088	0.0072	0.2206	0.3437	486601	0.0034125	24.9932
	rs9756306	A	G	-0.0158	0.0027	3.64e-09	0.3332	7301	-0.0087	0.0073	0.2302	0.3247	486601	0.00466844	34.2348
1-palmitoylglycerol (1-monopalmitin)	rs1000137	T	C	0.014	0.003	3.061e-06	0.475	5391	-0.0143	0.0074	0.05294	0.4771	408281	0.0040234	21.7697
	rs12145936	T	C	0.0287	0.0063	6.206e-06	0.5511	1608	0.0183	0.0078	0.01895	0.5893	357065	0.0127417	20.7273
	rs1260326	T	C	0.0134	0.0027	6.77e-07	0.4039	6999	0.0238	0.007	0.0006301	0.3925	486601	0.00350688	24.624
	rs12830350	T	G	0.0124	0.0027	5.878e-06	0.3375	6999	0.0092	0.0072	0.2025	0.3324	486601	0.00300451	21.0859
	rs1544542	A	C	0.0136	0.0027	5.398e-07	0.4642	6999	-0.0002	0.0069	0.9756	0.4692	486601	0.00361196	25.3645
	rs2378442	A	T	0.0127	0.0027	3.984e-06	0.3445	6999	0.0147	0.0074	0.04683	0.3332	449808	0.00315118	22.1185
	rs2584543	A	G	0.0246	0.0053	3.242e-06	0.0698	6999	0.0066	0.0138	0.6343	0.0693	468977	0.00306865	21.5375
	rs400511	T	C	0.0125	0.0027	4.171e-06	0.6391	6999	-0.0025	0.0071	0.7254	0.6292	486601	0.00305301	21.4273
	rs430508	A	G	-0.0122	0.0027	7.022e-06	0.4994	6999	-0.0013	0.0069	0.8459	0.4972	486601	0.00290865	20.4112
	rs4774615	A	G	-0.0184	0.0036	4.067e-07	0.8406	6999	-0.0019	0.0091	0.834	0.8306	486601	0.00371858	26.116
	rs4821424	A	G	-0.0125	0.0027	3.972e-06	0.5199	6999	-0.0109	0.0068	0.1105	0.5158	486601	0.00305301	21.4273
	rs6089908	T	C	-0.0122	0.0027	7.185e-06	0.5596	6999	-0.0067	0.0075	0.3759	0.5665	408281	0.00290865	20.4112
	rs757717	T	C	0.0203	0.0045	8.122e-06	0.1121	6999	0.0027	0.0103	0.7962	0.1298	479479	0.00289915	20.3443
	rs954050	T	C	0.0121	0.0027	7.682e-06	0.5912	6999	-0.0011	0.0069	0.8681	0.5802	486601	0.0028613	20.0779
homocitrulline	rs12615551	A	G	-0.0569	0.0125	5.468e-06	0.9347	1397	-0.0038	0.0139	0.7828	0.9352	486601	0.0146155	20.691
	rs2215015	T	C	-0.0195	0.004	1.245e-06	0.3426	3950	0.0005	0.0072	0.9462	0.3527	486601	0.00598063	23.7536
	rs2243617	A	G	-0.0284	0.0059	1.615e-06	0.8747	3950	-0.0107	0.01	0.2836	0.8626	486601	0.0058317	23.1586
	rs4452760	A	G	-0.0182	0.004	4.332e-06	0.569	3950	-0.0045	0.0069	0.5148	0.5733	486601	0.00521381	20.692
	rs6534307	T	G	-0.0248	0.0056	8.236e-06	0.8647	3950	0.0002	0.0099	0.9877	0.8633	486601	0.00494059	19.6023
	rs7989427	A	T	0.0492	0.011	7.843e-06	0.0528	3950	0.0174	0.0146	0.2356	0.0663	449035	0.00503911	19.9952
	rs8101881	T	C	0.0325	0.0039	1.434e-16	0.613	3950	0.0124	0.007	0.07508	0.6088	486601	0.0172771	69.4093
aspartylphenylalanine	rs12143106	T	C	0.0232	0.0051	4.773e-06	0.5922	3838	0.0077	0.0069	0.2667	0.5941	486601	0.00536285	20.6828
	rs13057057	T	C	-0.0943	0.0212	8.368e-06	0.0156	3838	-0.0122	0.0206	0.555	0.032	450982	0.00512877	19.7754
	rs16973789	A	G	-0.073	0.016	5.055e-06	0.036	2088	-0.0251	0.0168	0.1367	0.051	419067	0.00987113	20.7965
	rs2031504	T	G	0.0225	0.005	8.138e-06	0.4374	3838	0.0071	0.0069	0.3066	0.4287	479479	0.00524849	20.2394
	rs4351	A	G	-0.0455	0.005	1.24e-19	0.4754	3838	-0.0037	0.0068	0.5853	0.4811	486601	0.0211206	82.7668
	rs495828	T	G	-0.0312	0.0059	1.433e-07	0.217	3838	-0.0095	0.0083	0.2529	0.2124	486601	0.00723348	27.9498
	rs4968748	A	G	-0.0307	0.0059	1.834e-07	0.232	3838	-0.0024	0.0082	0.7737	0.2245	486601	0.00700511	27.0612
X-09706	rs10817879	T	C	0.0116	0.0024	1.455e-06	0.5666	7256	0.0051	0.0072	0.485	0.5563	458104	0.00320923	23.3547
	rs11106514	A	G	-0.0331	0.0071	3.517e-06	0.9495	7256	0.0298	0.0156	0.05618	0.9404	449035	0.00298637	21.728
	rs11236928	C	G	-0.0172	0.0033	1.502e-07	0.1592	7256	0.0041	0.0094	0.6669	0.1587	479479	0.00373	27.1587
	rs12516773	A	G	0.0118	0.0024	1.255e-06	0.5206	7256	-0.0036	0.0069	0.6017	0.5071	486601	0.00332047	24.1669
	rs12583752	A	C	-0.0255	0.0055	3.646e-06	0.0954	7256	0.0131	0.0105	0.2135	0.1614	411945	0.00295375	21.4899
	rs1534979	T	C	-0.0112	0.0025	8.138e-06	0.3253	7256	0.0095	0.0073	0.1882	0.3365	486601	0.00275841	20.0649
	rs17260469	T	C	0.0361	0.008	5.587e-06	0.9112	7256	0.001	0.0109	0.9257	0.8564	405348	0.00279847	20.357
	rs17755177	A	T	-0.0115	0.0025	3.437e-06	0.6786	7256	0.0054	0.0071	0.4463	0.6428	484357	0.00290773	21.1542
	rs17756479	C	G	0.0122	0.0025	1.197e-06	0.7131	7256	0.003	0.0076	0.697	0.7076	486601	0.00327129	23.8078
	rs2007443	A	T	0.028	0.006	2.866e-06	0.1321	1751	-0.0174	0.0112	0.1191	0.1049	484654	0.0122846	21.7529
	rs2034360	T	C	0.0174	0.0037	2.725e-06	0.8625	7256	-0.0075	0.0094	0.4226	0.8405	486601	0.00303862	22.1093
	rs2049216	C	G	0.0201	0.0044	5.427e-06	0.1233	7256	-0.0001	0.01	0.9919	0.1666	414189	0.00286776	20.8625
	rs4075958	A	G	0.0115	0.0025	5.275e-06	0.262	7256	0.0034	0.008	0.668	0.2638	436778	0.00290773	21.1542
	rs4302786	A	T	-0.0501	0.0112	7.43e-06	0.0131	7256	0.0257	0.0299	0.3894	0.0151	432950	0.00275009	20.0041
	rs4765356	A	G	0.0149	0.0033	7.077e-06	0.8548	7256	0.0023	0.0099	0.8142	0.8575	486601	0.00280175	20.381
	rs4798481	A	G	-0.0153	0.0033	2.957e-06	0.1447	7256	-0.0079	0.01	0.4322	0.1348	486601	0.00295375	21.4899
	rs4811661	T	C	-0.0113	0.0025	6.594e-06	0.3137	7256	-0.0131	0.0073	0.07027	0.329	486601	0.00280775	20.4248
	rs5995601	A	G	0.0177	0.0037	1.702e-06	0.8544	7256	-0.0066	0.0094	0.481	0.8338	473855	0.00314397	22.8783
	rs6832163	A	G	-0.016	0.0034	3.48e-06	0.2711	7256	0.0181	0.0077	0.01943	0.2928	479479	0.00304272	22.1392
	rs7945891	A	G	0.0392	0.0088	8.086e-06	0.0587	1751	-0.0087	0.0158	0.5815	0.0493	486601	0.0112054	19.8203
	rs7988423	T	C	0.0397	0.009	9.283e-06	0.952	1751	0.0048	0.0163	0.7681	0.9508	442686	0.0109903	19.4357
	rs8137744	A	G	0.0123	0.0027	5.55e-06	0.3814	7256	0.0009	0.0075	0.8999	0.4075	419154	0.00285197	20.7474
N-acetylglycine	rs10896833	T	C	0.087	0.0186	3.036e-06	0.9822	6715	-0.0184	0.0262	0.4821	0.981	458104	0.00324754	21.8717
	rs11030392	A	G	-0.0434	0.0092	2.61e-06	0.3845	1510	-0.0062	0.007	0.3795	0.3748	486601	0.0145236	22.2243
	rs12470532	T	C	0.0228	0.005	5.453e-06	0.6097	6715	0.0069	0.007	0.3225	0.6033	486601	0.00308703	20.7874
	rs12661239	A	G	0.0244	0.005	1.262e-06	0.61	6715	-0.0004	0.007	0.9539	0.6024	486601	0.00353392	23.8073
	rs1701843	A	G	-0.0194	0.0044	8.903e-06	0.6074	6715	-0.0093	0.007	0.1823	0.6046	486601	0.00288667	19.4343
	rs17709912	A	G	0.0472	0.0105	6.414e-06	0.7757	1510	-0.0055	0.0083	0.5092	0.7861	486601	0.0132055	20.1804
	rs2997201	A	G	-0.0195	0.0044	7.415e-06	0.614	6715	-0.0033	0.007	0.6305	0.5998	486601	0.00291642	19.6352
	rs472847	T	C	0.0243	0.0054	7.138e-06	0.3494	6715	0.0115	0.007	0.0993	0.4008	486601	0.00300657	20.244
	rs4774192	T	C	0.0709	0.0137	2.061e-07	0.1306	1510	0.0041	0.01	0.6795	0.133	486601	0.0174277	26.747
	rs715	T	C	-0.091	0.0057	6.658e-58	0.7096	6715	-0.013	0.0075	0.0854	0.6887	449808	0.0365686	254.803
	rs780245	T	C	0.0289	0.0059	1.154e-06	0.1757	6715	0.0122	0.0092	0.1863	0.1705	476099	0.00356038	23.9862
	rs7948073	T	G	-0.0256	0.0044	4.604e-09	0.5702	6715	-0.0063	0.0069	0.3587	0.566	486601	0.00501585	33.8412
	rs797072	A	G	0.0217	0.0044	6.283e-07	0.5347	6715	0.0051	0.0071	0.4712	0.5398	449808	0.00360909	24.3156
	rs8057910	T	C	-0.0391	0.0088	8.521e-06	0.0712	6715	0.011	0.0129	0.394	0.0755	486601	0.00293135	19.736
	rs805936	A	G	-0.0897	0.0184	1.159e-06	0.9841	6715	0.0004	0.0254	0.9884	0.9814	486601	0.0035267	23.7585
	rs840381	T	C	0.0194	0.0044	9.755e-06	0.6429	6715	-0.0051	0.0071	0.4768	0.6467	486601	0.00288667	19.4343
trans-4-hydroxyproline	rs10906914	A	C	0.0172	0.0038	4.806e-06	0.7034	7356	-0.0117	0.0073	0.1108	0.6843	486601	0.00277741	20.482
	rs1357743	T	G	0.0322	0.0069	2.789e-06	0.5585	1765	-0.004	0.0069	0.559	0.5645	486601	0.0121883	21.7531
	rs6926138	T	C	-0.0337	0.0075	6.262e-06	0.6583	1765	0.0086	0.0071	0.2258	0.6242	486601	0.0113097	20.1672
	rs7342491	T	C	-0.1192	0.0264	6.486e-06	0.0167	1765	0.0037	0.0333	0.9121	0.0136	438696	0.0114186	20.3635
	rs7429997	T	C	-0.0161	0.0037	9.944e-06	0.3794	7356	-0.001	0.0074	0.893	0.3739	458104	0.00256738	18.9291
	rs9863850	A	G	-0.0177	0.004	8.548e-06	0.6414	7356	0.0147	0.0077	0.05818	0.6473	411945	0.00265479	19.5753
butyrylcarnitine	rs10019724	A	G	0.0388	0.0085	4.973e-06	0.0575	7349	-0.0133	0.0127	0.2923	0.0801	486601	0.00282727	20.8309
	rs10019739	T	C	-0.0191	0.0042	6.453e-06	0.7419	7349	0.0014	0.0078	0.8547	0.7346	486601	0.00280621	20.6752
	rs10979172	T	C	-0.1703	0.0385	9.655e-06	0.0218	1762	-0.0073	0.0329	0.825	0.0142	354593	0.0109826	19.5441
	rs11043310	T	C	-0.0629	0.0129	9.882e-07	0.0238	7349	0.0184	0.0191	0.3362	0.0393	450982	0.00322471	23.7686
	rs11043316	A	C	0.0233	0.0052	7.828e-06	0.1409	7349	0.0032	0.0099	0.7474	0.1394	486601	0.00272453	20.0718
	rs11065068	C	G	-0.0491	0.0091	6.663e-08	0.9544	7349	-0.0156	0.0158	0.3216	0.9467	471987	0.0039458	29.1046
	rs11065202	T	C	-0.1297	0.004	1e-200	0.5822	7349	-0.0062	0.0069	0.3754	0.5962	486601	0.125159	1051.09
	rs11610379	T	C	0.0891	0.0129	5.09e-12	0.0272	7349	0.0018	0.0198	0.9291	0.0359	449035	0.00644967	47.6933
	rs11611311	A	T	0.0463	0.0058	1.646e-15	0.8579	7349	0.0088	0.0094	0.3506	0.8401	486601	0.00859663	63.7071
	rs1169961	A	C	-0.0277	0.006	3.201e-06	0.8781	7349	0.0071	0.0093	0.4458	0.8369	486601	0.00289182	21.3078
	rs1171617	T	G	0.0358	0.0047	1.611e-14	0.7771	7349	0.0138	0.0082	0.08994	0.7692	486601	0.00783298	58.0032
	rs1493755	A	G	0.0291	0.0058	5.337e-07	0.876	7349	0.0044	0.0098	0.6542	0.8592	486601	0.00341363	25.1659
	rs17129837	T	C	0.0443	0.0089	6.004e-07	0.0473	7349	-0.0021	0.0135	0.8758	0.0696	479479	0.00335999	24.769
	rs1718125	T	C	-0.0325	0.0059	4.033e-08	0.1236	7349	-0.0247	0.0104	0.0182	0.1208	486601	0.00411192	30.335
	rs17762815	A	G	-0.0629	0.0127	8.079e-07	0.089	1762	-0.0232	0.012	0.0535	0.0906	486601	0.0137304	24.5019
	rs2071190	A	T	-0.0748	0.0043	8.44e-68	0.2498	7349	-0.0079	0.0078	0.3167	0.2532	486601	0.0395471	302.516
	rs2440901	T	C	0.019	0.0035	6.461e-08	0.478	7349	-0.0071	0.0068	0.3021	0.4764	486601	0.00399397	29.4614
	rs2469211	A	T	-0.0342	0.006	1.058e-08	0.8921	7349	-0.0028	0.0109	0.7938	0.8895	486601	0.00440155	32.4812
	rs274567	T	C	0.024	0.0041	6.227e-09	0.3712	7349	-0.0037	0.0071	0.6028	0.3704	484357	0.00464094	34.256
	rs278136	T	C	-0.0259	0.0043	1.963e-09	0.234	7349	-0.0049	0.008	0.5408	0.2365	486601	0.00491242	36.2697
	rs4587804	A	G	-0.0164	0.0035	3.205e-06	0.6151	7349	0.0047	0.007	0.5051	0.6204	486601	0.00297871	21.9499
	rs4766962	A	T	0.0516	0.0043	1.698e-33	0.6544	7349	0.0188	0.0072	0.008871	0.6595	486601	0.0192179	143.961
	rs4767941	A	G	0.0415	0.0042	4.352e-23	0.3483	7349	0.0005	0.0071	0.9392	0.3467	486601	0.0131111	97.6066
	rs6462769	T	C	0.0194	0.0043	5.685e-06	0.707	7349	0.0058	0.0075	0.4391	0.7119	486601	0.00276209	20.3492
	rs648238	A	G	0.027	0.0059	4.534e-06	0.8822	7349	0.0027	0.0106	0.7971	0.883	486601	0.00284158	20.9366
	rs662138	C	G	0.0277	0.0052	8.622e-08	0.831	7349	-0.0001	0.0088	0.9932	0.8161	486601	0.00384637	28.3684
	rs6668509	A	T	0.0464	0.0099	3.055e-06	0.0372	7349	-0.0116	0.0153	0.4465	0.0547	479479	0.00298017	21.9608
	rs6696978	A	G	0.0192	0.0043	9.329e-06	0.7253	7349	0.0076	0.0076	0.3152	0.7138	486601	0.00270558	19.9318
	rs728242	A	G	-0.017	0.0038	6.342e-06	0.4989	7349	-0.0143	0.0068	0.03566	0.5162	486601	0.00271595	20.0084
	rs7465584	T	C	-0.0186	0.0041	5.998e-06	0.5082	7349	-0.0169	0.0068	0.01286	0.5178	486601	0.00279264	20.575
	rs8006419	A	G	-0.0158	0.0035	7.316e-06	0.4783	7349	-0.0067	0.0068	0.3266	0.4853	486601	0.00276533	20.3732
	rs9576264	A	G	0.016	0.0035	5.567e-06	0.5497	7349	0.0041	0.0068	0.5483	0.5486	486601	0.00283558	20.8923
	rs9586807	A	T	-0.0243	0.0052	3.371e-06	0.1438	7349	0.0146	0.0095	0.1252	0.1521	486601	0.00296271	21.8317
	rs1201686	C	G	-0.0422	0.0088	1.598e-06	0.0467	7373	-0.015	0.0168	0.3732	0.0524	448738	0.0031093	22.9901
	rs12999714	A	T	-0.0153	0.0034	8.382e-06	0.6299	7373	-0.0082	0.007	0.245	0.6274	486601	0.00273898	20.2445
	rs16839086	A	C	0.0348	0.0076	5.416e-06	0.2301	1768	0.0009	0.0074	0.9062	0.3357	449808	0.01172	20.943
	rs16936904	A	G	-0.0709	0.0154	4.088e-06	0.954	1768	-0.0082	0.0195	0.6749	0.9611	404090	0.0118466	21.1719
	rs16972160	T	C	0.0369	0.0083	8.724e-06	0.9515	7373	0.0022	0.0169	0.8986	0.9549	486601	0.00267356	19.7596
	rs174538	A	G	-0.0264	0.0035	8.902e-14	0.3025	7373	-0.0095	0.0074	0.1973	0.3155	479479	0.00765754	56.8793
	rs2114655	A	G	0.0299	0.0068	9.82e-06	0.0708	7373	-0.0187	0.0131	0.1522	0.0733	486601	0.00261543	19.3289
	rs3793900	A	C	-0.0169	0.0035	1.122e-06	0.6356	7373	-0.0094	0.0072	0.1887	0.642	486601	0.00315226	23.3088
	rs6868629	C	G	0.0392	0.0088	8.71e-06	0.0728	1768	0.0334	0.0132	0.0116	0.0725	486601	0.0110988	19.8205
	rs6957801	A	G	0.0612	0.0138	9.035e-06	0.0217	7373	0.0105	0.0233	0.6512	0.0224	479479	0.00266038	19.662
phenol sulfate	rs11133365	T	C	-0.0715	0.016	7.617e-06	0.9007	1766	0.0224	0.0119	0.06007	0.9082	486601	0.0111814	19.9471
	rs11779285	A	T	0.0231	0.0051	6.499e-06	0.3845	7361	-0.0173	0.0072	0.01573	0.355	486601	0.00277932	20.51
	rs13195040	A	G	-0.0373	0.008	3.592e-06	0.9137	7361	0.0287	0.0111	0.009381	0.8924	484357	0.00294456	21.733
	rs13198474	A	G	0.042	0.0081	2.236e-07	0.0945	7361	-0.0236	0.0119	0.04771	0.0918	484357	0.00363922	26.8788
	rs13211507	T	C	-0.0327	0.0073	6.866e-06	0.8862	7361	0.0265	0.0109	0.01502	0.8881	484357	0.00271851	20.06
	rs1452040	A	C	-0.0539	0.0116	3.682e-06	0.7973	1766	0.0088	0.0085	0.3024	0.7733	458104	0.012078	21.566
	rs16901784	A	C	0.0365	0.0071	2.64e-07	0.1157	7361	-0.0344	0.01	0.0006151	0.1337	484357	0.00357747	26.4211
	rs17628016	A	G	0.0316	0.0069	4.118e-06	0.1561	7361	-0.0024	0.0092	0.7971	0.1671	479479	0.00284121	20.968
	rs17642590	C	G	-0.0337	0.0072	2.665e-06	0.8943	7361	0.008	0.0121	0.5093	0.9105	486601	0.00296734	21.9016
	rs3010305	T	C	0.0327	0.0071	4.436e-06	0.1318	7361	-0.0083	0.0105	0.4251	0.1368	458104	0.00287337	21.2061
	rs4324798	A	G	0.0354	0.0073	1.083e-06	0.1136	7361	-0.0274	0.0111	0.01332	0.1144	470124	0.00318448	23.5095
	rs6916131	T	G	-0.0631	0.0137	4.447e-06	0.9697	7361	0.0137	0.0203	0.5003	0.9662	450982	0.00287363	21.208
	rs7118058	T	G	0.0474	0.0106	8.133e-06	0.0603	7361	-0.0232	0.014	0.09574	0.0768	419067	0.00270913	19.9907
	rs7714057	T	C	0.0456	0.0095	1.747e-06	0.0685	7361	-0.0089	0.0127	0.4835	0.0802	486601	0.00312024	23.0337
	rs9682960	T	C	-0.0388	0.0083	3.362e-06	0.8843	7361	-0.0027	0.0114	0.8127	0.879	411945	0.00295994	21.8469
X-11437	rs10517818	T	C	-0.0501	0.0111	6.62e-06	0.8138	6379	0.0018	0.0089	0.8395	0.8084	476099	0.00318341	20.3654
	rs12435324	C	G	-0.4219	0.0908	3.371e-06	0.0126	1368	0.0391	0.0354	0.269	0.0117	450982	0.0155368	21.5582
	rs13073145	C	G	-0.097	0.0219	9.479e-06	0.0616	6379	0.024	0.0132	0.0682	0.0745	479479	0.00306598	19.6119
	rs1405215	A	G	0.0623	0.0116	8.003e-08	0.165	6379	-0.0164	0.009	0.06662	0.1765	486601	0.00450141	28.8353
	rs16926956	T	G	-0.052	0.0109	1.77e-06	0.1948	6379	0.0032	0.0085	0.7067	0.2025	486601	0.00355512	22.7519
	rs17040357	A	G	0.3091	0.0679	5.378e-06	0.9825	1368	-0.0222	0.0297	0.4549	0.9839	414189	0.0149225	20.693
	rs17825729	C	G	-0.0711	0.0153	3.356e-06	0.0842	6379	0.0092	0.012	0.4409	0.0899	486601	0.00337393	21.5884
	rs2460621	T	C	0.0795	0.018	9.836e-06	0.9207	6379	-0.001	0.0111	0.9294	0.8804	468977	0.00304867	19.5008
	rs335810	A	C	0.3722	0.0827	6.802e-06	0.9883	1368	-0.0444	0.0354	0.2095	0.9881	411945	0.0145906	20.2258
	rs4919957	A	G	0.1629	0.0358	5.397e-06	0.0653	1368	0.0014	0.0165	0.9347	0.0552	411945	0.0149096	20.6748
	rs555851	A	G	-0.0363	0.0082	9.227e-06	0.549	6379	0.0007	0.0068	0.9168	0.5441	486601	0.00306267	19.5907
	rs6415698	A	C	0.0548	0.0107	3.1e-07	0.7774	6379	0.0031	0.0083	0.7119	0.7781	486601	0.00409505	26.2215
	rs7321884	T	C	0.1488	0.0316	2.431e-06	0.0207	6379	-0.0105	0.0259	0.6851	0.0185	486601	0.00346395	22.1664
	rs768328	T	C	-0.0464	0.0099	3.086e-06	0.228	6379	-0.0007	0.0082	0.9365	0.2231	484357	0.00343178	21.9599
	rs9543952	A	G	-0.053	0.0117	5.798e-06	0.8491	6379	-0.0099	0.0094	0.2885	0.8425	486601	0.00320651	20.5137
X-11438	rs10004910	A	G	0.0179	0.0034	1.618e-07	0.5631	6658	-0.006	0.0072	0.4054	0.561	458104	0.00414572	27.7088
	rs11905915	A	G	-0.0166	0.0035	1.917e-06	0.5878	6658	0.0072	0.0071	0.3052	0.585	479479	0.00336722	22.4879
	rs1365505	T	C	0.0198	0.004	1.057e-06	0.681	6658	0.0021	0.0073	0.7722	0.6807	486601	0.00366667	24.4951
	rs1483739	A	C	0.0213	0.0042	5.076e-07	0.2365	6658	0.0085	0.0082	0.2984	0.2397	479479	0.00384807	25.7117
	rs17130142	A	G	0.116	0.0261	8.695e-06	0.0254	1435	-0.0186	0.0191	0.3302	0.0393	448738	0.0135783	19.7256
	rs174605	T	G	0.0195	0.0042	3.07e-06	0.284	6658	-0.0095	0.0075	0.2056	0.2945	486601	0.00322718	21.5496
	rs17525557	T	C	-0.0417	0.0092	6.068e-06	0.956	6658	-0.0101	0.0161	0.528	0.9505	476099	0.0030762	20.5384
	rs1860538	T	G	0.0163	0.0034	1.668e-06	0.5561	6658	-0.0041	0.0069	0.5531	0.5444	486601	0.00344015	22.9767
	rs2032205	T	C	-0.0706	0.0152	3.185e-06	0.0171	6658	-0.0313	0.0249	0.2091	0.02	479479	0.00322978	21.5671
	rs2395859	A	G	0.0199	0.0043	3.877e-06	0.8015	6658	-0.0226	0.0082	0.005622	0.7743	484654	0.0032065	21.4111
	rs2934442	T	C	0.0191	0.0043	6.845e-06	0.7993	6658	-0.0133	0.0084	0.1143	0.7907	479479	0.00295462	19.7242
	rs3112734	T	C	-0.0604	0.0135	7.79e-06	0.0221	6658	0.0264	0.0235	0.2608	0.0254	450982	0.0029975	20.0113
	rs4866873	T	C	0.0521	0.01	1.71e-07	0.8725	1435	-0.0155	0.0101	0.1242	0.8616	476099	0.0185646	27.1063
	rs4963728	T	C	-0.0257	0.005	2.591e-07	0.1436	6658	-0.0074	0.01	0.4603	0.1402	476099	0.00395241	26.4117
	rs4977264	T	C	-0.0162	0.0034	2.47e-06	0.5535	6658	-0.0062	0.0069	0.3649	0.5485	486601	0.00339821	22.6956
	rs6077678	A	G	-0.0246	0.005	8.746e-07	0.8477	6658	0.0022	0.0092	0.812	0.8331	486601	0.00362252	24.1991
	rs7228173	T	C	0.0187	0.0041	6.114e-06	0.2694	6658	-0.0022	0.0075	0.7679	0.2937	486601	0.0031147	20.7962
	rs7337711	T	C	0.0408	0.009	5.443e-06	0.1564	1435	-0.0187	0.0097	0.05402	0.1458	479479	0.0141191	20.5225
	rs760955	T	C	0.0238	0.0049	1.089e-06	0.281	6658	0.0103	0.0078	0.1844	0.3459	450982	0.00353087	23.5847
	rs7702466	A	G	0.0316	0.0068	3.011e-06	0.1021	6658	0.0058	0.0104	0.5805	0.1236	486601	0.003233	21.5887
	rs780094	T	C	-0.0164	0.0034	1.613e-06	0.3929	6658	0.0225	0.007	0.001337	0.3809	486601	0.00348234	23.2594
	rs9296110	T	C	0.0427	0.0096	8.955e-06	0.9639	6658	0	0.0164	0.9987	0.9528	479479	0.00296265	19.778
	rs944846	T	C	0.0575	0.0118	1.185e-06	0.0802	1435	-0.0055	0.0128	0.6696	0.0822	442686	0.0162777	23.7119
	rs9513800	A	G	-0.041	0.0089	3.845e-06	0.0449	6658	0.0164	0.0178	0.3575	0.0421	458104	0.00317733	21.2157
X-11521	rs10023223	T	C	-0.0256	0.0056	5.583e-06	0.8808	6753	0.0045	0.0105	0.6676	0.881	486601	0.00308507	20.8918
	rs10994294	T	C	0.0738	0.0163	5.797e-06	0.0651	1307	-0.0134	0.0153	0.3824	0.0629	425828	0.015442	20.4679
	rs11134995	T	C	0.0177	0.0038	2.959e-06	0.3569	6753	-0.0091	0.0074	0.2201	0.364	436778	0.0032025	21.6896
	rs1171660	A	G	-0.0189	0.0038	6.892e-07	0.6827	6753	-0.0072	0.0073	0.3213	0.6715	479479	0.00364982	24.7302
	rs13037679	A	G	-0.0217	0.0047	5.009e-06	0.7782	6753	0.0064	0.0085	0.4542	0.7687	458104	0.00314672	21.3106
	rs16833668	A	C	0.0211	0.0038	2.914e-08	0.3149	6753	-0.0133	0.0074	0.07311	0.3064	486601	0.00454488	30.8226
	rs2234185	T	C	-0.0169	0.0038	9.33e-06	0.5191	6753	0.0039	0.0069	0.5689	0.512	486601	0.00292038	19.7732
	rs3741298	T	C	-0.044	0.0097	6.097e-06	0.7854	1307	-0.0003	0.0086	0.9722	0.8055	486601	0.015499	20.5446
	rs4733166	T	C	-0.0198	0.0039	2.842e-07	0.6812	6753	0.0097	0.0073	0.1824	0.6821	486601	0.00380233	25.7675
	rs662138	C	G	0.0292	0.0055	1.398e-07	0.8314	6753	-0.0001	0.0088	0.9932	0.8161	486601	0.00415657	28.1781
	rs9318132	A	C	-0.021	0.0046	5.266e-06	0.2664	6753	0.0104	0.0076	0.1739	0.2765	486601	0.00307672	20.835
	rs981831	T	C	0.0267	0.0057	2.482e-06	0.123	6753	-0.0067	0.0106	0.5242	0.1206	479479	0.00323867	21.9353
X-11537	rs10428305	T	C	0.0324	0.0064	4.639e-07	0.6101	2684	0.0002	0.0071	0.9821	0.6176	486601	0.00945846	25.6098
	rs174548	C	G	-0.0341	0.007	1.191e-06	0.7165	2684	0.016	0.0074	0.03065	0.6859	479479	0.0087641	23.7131
	rs4899909	A	G	0.0482	0.0108	7.93e-06	0.8983	2684	-0.0329	0.0112	0.003359	0.8968	486601	0.00736636	19.9032
	rs6723705	A	G	0.0411	0.0081	3.46e-07	0.5871	1756	-0.0033	0.0072	0.6439	0.6158	442686	0.01445	25.7169
	rs6763260	T	C	0.03	0.0067	7.756e-06	0.6335	2684	-0.0113	0.0073	0.1216	0.6427	449808	0.00741444	20.0341
	rs7559623	A	G	0.0631	0.0143	9.58e-06	0.0545	2684	-0.0036	0.0148	0.8065	0.0561	486601	0.0072022	19.4564
X-12038	rs10089703	T	G	-0.0086	0.0018	3.147e-06	0.4652	7315	-0.0099	0.0068	0.1457	0.4611	486601	0.00311089	22.8209
	rs10110900	A	G	-0.0092	0.0018	4.832e-07	0.468	7315	0.0105	0.0068	0.1263	0.4611	486601	0.00355851	26.1163
	rs10457440	T	C	-0.018	0.0036	4.77e-07	0.0849	7315	-0.0264	0.0102	0.00953	0.1306	486601	0.00340599	24.9932
	rs10949241	T	C	0.0087	0.0019	3.691e-06	0.5212	7315	-0.0112	0.0068	0.1018	0.5105	486601	0.00285808	20.961
	rs10965997	A	G	-0.0299	0.0067	8.315e-06	0.0399	7315	0.0045	0.0311	0.8859	0.013	471987	0.00271517	19.9101
	rs11577512	A	G	0.0085	0.0019	5.281e-06	0.4077	7315	0.0136	0.007	0.05445	0.4213	486601	0.00272854	20.0084
	rs11717068	T	C	-0.0087	0.0019	2.935e-06	0.6324	7315	-0.0012	0.007	0.8593	0.6167	486601	0.00285808	20.961
	rs11772826	A	G	0.01	0.002	5.733e-07	0.323	5564	-0.003	0.0073	0.6816	0.3283	484357	0.00447307	24.991
	rs11786713	C	G	-0.0094	0.0019	4.261e-07	0.6543	7315	-0.0026	0.0072	0.7185	0.6378	484357	0.0033349	24.4698
	rs11898021	T	C	0.0091	0.0019	1.057e-06	0.7118	7315	0.0012	0.0076	0.8752	0.713	479479	0.00312609	22.9328
	rs12539066	T	C	0.0092	0.0019	9.027e-07	0.3111	7315	0.007	0.0074	0.3432	0.3124	486601	0.00319495	23.4396
	rs1260326	T	C	0.0087	0.0018	2.067e-06	0.4031	7315	0.0238	0.007	0.0006301	0.3925	486601	0.00318342	23.3547
	rs12884100	A	C	-0.0089	0.0019	1.843e-06	0.4607	7315	-0.006	0.0069	0.385	0.5693	486601	0.0029906	21.9358
	rs12996983	A	G	-0.0167	0.0036	3.775e-06	0.0786	7315	-0.0158	0.0127	0.2154	0.0862	464865	0.00293317	21.5134
	rs13374837	T	C	0.0168	0.0036	3.303e-06	0.9021	7315	0.0104	0.0119	0.3796	0.9002	468977	0.0029683	21.7718
	rs1532085	A	G	0.0091	0.0019	9.242e-07	0.3863	7315	-0.0041	0.007	0.5567	0.384	486601	0.00312609	22.9328
	rs1538133	A	G	-0.0083	0.0019	8.49e-06	0.2863	7315	0.0023	0.0076	0.7607	0.2786	486601	0.00260198	19.0779
	rs17770168	A	G	-0.0083	0.0019	9.275e-06	0.7199	7315	0.0137	0.008	0.08985	0.717	450982	0.00260198	19.0779
	rs1800775	A	C	0.0128	0.0019	1.024e-11	0.4977	7315	0.0052	0.0068	0.4518	0.4895	479479	0.00616612	45.3726
	rs1868852	A	C	0.0145	0.0028	1.565e-07	0.8553	7315	0.0006	0.009	0.9503	0.8218	486601	0.00365272	26.8103
	rs2265217	A	C	0.0084	0.0019	8.395e-06	0.7395	7315	-0.0046	0.0077	0.55	0.736	486601	0.00266488	19.5404
	rs236403	T	C	-0.0093	0.0019	5.872e-07	0.624	7315	-0.0026	0.0071	0.7167	0.6159	486601	0.00326456	23.9519
	rs2373262	T	C	-0.0087	0.0019	2.795e-06	0.705	7315	-0.0015	0.0075	0.8413	0.7073	486601	0.00285808	20.961
	rs2514285	A	C	-0.0084	0.0019	6.722e-06	0.4794	7315	0.0002	0.0068	0.9724	0.4862	486601	0.00266488	19.5404
	rs288514	T	C	-0.0085	0.0018	4.144e-06	0.5866	7315	-0.013	0.0069	0.06167	0.5932	486601	0.00303918	22.2933
	rs2932919	A	G	0.0082	0.0019	9.116e-06	0.6579	7315	0.0006	0.0071	0.9334	0.6407	486601	0.00253981	18.6209
	rs2980872	A	G	-0.009	0.002	6.795e-06	0.461	5564	0.0028	0.008	0.7294	0.4759	349836	0.00362627	20.2427
	rs33131	A	G	-0.0087	0.0019	3.12e-06	0.669	7315	-0.0037	0.0073	0.6117	0.664	486601	0.00285808	20.961
	rs342170	T	C	-0.0086	0.0019	4.816e-06	0.5871	7315	-0.0032	0.0072	0.6552	0.5966	479479	0.00279293	20.4819
	rs348661	A	T	0.0089	0.0019	1.78e-06	0.3458	7315	0.0027	0.0071	0.7002	0.3523	486601	0.0029906	21.9358
	rs3807814	T	C	0.0083	0.0019	9.215e-06	0.681	7315	0.0124	0.0074	0.09581	0.6942	479479	0.00260198	19.0779
	rs394811	A	G	-0.0082	0.0018	9.892e-06	0.399	7315	-0.0094	0.0073	0.1979	0.4137	458104	0.00282903	20.7474
	rs4144863	T	C	0.0083	0.0019	8.24e-06	0.38	7315	-0.0091	0.007	0.1927	0.3932	486601	0.00260198	19.0779
	rs433110	A	T	0.0086	0.0019	3.524e-06	0.2962	7315	0.0027	0.0077	0.7296	0.3039	458104	0.00279293	20.4819
	rs4602028	A	C	-0.0088	0.0019	2.068e-06	0.3766	7315	-0.0083	0.0071	0.2409	0.3799	486601	0.00292396	21.4457
	rs4694010	T	C	-0.0163	0.0037	8.809e-06	0.9318	7315	-0.0022	0.0138	0.8758	0.9304	468977	0.0026461	19.4023
	rs4700085	T	C	0.0094	0.0018	2.975e-07	0.3754	7315	-0.0036	0.0071	0.6188	0.3525	486601	0.00371433	27.2641
	rs52701	T	C	0.0087	0.0019	2.694e-06	0.3727	7315	-0.0204	0.0071	0.003907	0.3675	486601	0.00285808	20.961
	rs588136	T	C	-0.0137	0.0027	2.791e-07	0.7976	7315	0.0087	0.0085	0.3088	0.788	476099	0.0035073	25.7392
	rs686189	A	G	-0.0085	0.0018	3.856e-06	0.5854	7315	-0.0128	0.0069	0.06523	0.5721	484357	0.00303918	22.2933
	rs6878354	C	G	0.0085	0.0019	4.516e-06	0.3007	7315	0.0028	0.0074	0.7074	0.309	486601	0.00272854	20.0084
	rs6977786	A	G	-0.0124	0.0027	3.225e-06	0.1753	7315	0.0093	0.0083	0.2672	0.2102	486601	0.00287509	21.0861
	rs707	T	C	-0.0083	0.0018	5.954e-06	0.4558	7315	-0.0069	0.0069	0.3211	0.4149	486601	0.00289825	21.2565
	rs709947	C	G	0.0086	0.0019	3.412e-06	0.6413	7315	0.0114	0.0072	0.1145	0.6472	486601	0.00279293	20.4819
	rs7311763	A	C	-0.0091	0.0019	9.26e-07	0.3591	7315	-0.0101	0.0071	0.1509	0.3622	486601	0.00312609	22.9328
	rs732787	A	G	0.0085	0.0019	5.272e-06	0.377	7315	0.0043	0.0073	0.5595	0.3709	436778	0.00272854	20.0084
	rs7435399	T	C	0.0087	0.0019	2.483e-06	0.66	7315	-0.0007	0.0072	0.9252	0.6563	486601	0.00285808	20.961
	rs7661478	T	C	0.0083	0.0018	6.174e-06	0.6299	7315	0.0033	0.0071	0.6413	0.6379	486601	0.00289825	21.2565
	rs7760528	T	C	-0.0091	0.0019	9.168e-07	0.68	7315	-0.0133	0.0077	0.08489	0.6818	458104	0.00312609	22.9328
	rs9375723	T	C	0.0087	0.0019	3.393e-06	0.2664	7315	0.0006	0.0079	0.9373	0.2613	476099	0.00285808	20.961
	rs939291	T	C	0.0089	0.0019	2.634e-06	0.711	7315	-0.0047	0.0078	0.547	0.7003	458104	0.0029906	21.9358
	rs9471904	T	C	-0.0082	0.0018	7.397e-06	0.4795	7315	-0.0114	0.0068	0.09365	0.4957	486601	0.00282903	20.7474
	rs9567586	A	G	0.0083	0.0019	8.316e-06	0.6031	7315	-0.0034	0.0071	0.6312	0.6166	476099	0.00260198	19.0779
	rs962423	A	C	-0.0087	0.0019	4.273e-06	0.4645	7315	0.0088	0.0075	0.2356	0.4665	411945	0.00285808	20.961
	rs9818859	T	C	0.0083	0.0019	7.833e-06	0.2937	7315	0.0149	0.0075	0.04684	0.2901	486601	0.00260198	19.0779
	rs9822180	T	C	0.0099	0.0019	2.576e-07	0.7155	7315	0.0153	0.0075	0.04195	0.7162	486601	0.00369777	27.1422
	rs989127	T	C	-0.0082	0.0019	9.435e-06	0.7023	7315	0.005	0.0076	0.5109	0.704	476099	0.00253981	18.6209
X-12063	rs10242455	A	G	0.2212	0.0099	1.67e-109	0.9335	6797	0.0209	0.0133	0.1179	0.9299	486601	0.0684229	499.082
	rs1121592	T	C	-0.0343	0.005	6.383e-12	0.54	6797	-0.0022	0.0068	0.7478	0.5378	486601	0.00687598	47.0458
	rs11591344	A	T	-0.045	0.0099	5.049e-06	0.0643	6797	-0.0342	0.0142	0.01584	0.0619	486601	0.00303053	20.6551
	rs11644920	A	T	-0.0233	0.0052	6.851e-06	0.6891	6797	0.008	0.0075	0.2852	0.6874	479479	0.00294515	20.0714
	rs11768283	A	G	0.05	0.011	5.899e-06	0.0589	6797	-0.0231	0.0146	0.1144	0.0667	450982	0.00303053	20.6551
	rs13174155	T	G	-0.024	0.005	1.816e-06	0.4549	6797	-0.004	0.0068	0.5582	0.4584	486601	0.00337828	23.0332
	rs13230554	T	C	-0.1701	0.0209	4.312e-16	0.016	6797	-0.0468	0.0259	0.07111	0.0195	462621	0.00965132	66.2199
	rs1883349	A	G	-0.0318	0.0068	2.476e-06	0.1609	6797	-0.015	0.0093	0.1067	0.1665	476099	0.00320719	21.8629
	rs2267282	A	G	0.0227	0.0051	9.854e-06	0.2957	6797	-0.0054	0.0074	0.4636	0.3024	486601	0.00290623	19.8054
	rs2417971	A	G	-0.0401	0.0058	3.83e-12	0.2843	6797	-0.0026	0.0075	0.7282	0.2928	486601	0.00698348	47.7865
	rs296396	T	C	-0.0409	0.0067	1.055e-09	0.1628	6797	0.005	0.0094	0.5982	0.1597	479479	0.00545262	37.2537
	rs335124	A	G	0.023	0.0052	8.615e-06	0.285	6797	-0.0071	0.0076	0.3454	0.288	484357	0.00287001	19.5579
	rs4149056	T	C	-0.1176	0.0065	1.258e-73	0.8379	6797	-0.0146	0.0094	0.122	0.8464	486601	0.0459456	327.235
	rs4917639	A	C	-0.0362	0.006	1.394e-09	0.8015	6797	0.0018	0.0086	0.8311	0.8046	486601	0.00532694	36.3904
	rs4968836	A	C	0.0536	0.0105	3.545e-07	0.594	1698	-0.0021	0.0074	0.771	0.6556	468977	0.0151147	26.0279
	rs6544713	T	C	-0.0314	0.0051	8.97e-10	0.3211	6797	-0.0157	0.0073	0.03197	0.3211	479479	0.00554608	37.8958
	rs6719679	A	G	0.0276	0.0058	2.196e-06	0.7751	6797	-0.0076	0.0083	0.3613	0.7734	449808	0.00332048	22.6378
X-12212	rs11934821	A	G	0.0354	0.0079	7.798e-06	0.8122	4323	0.0077	0.0087	0.3763	0.8115	486601	0.00462333	20.0702
	rs12071172	A	G	0.0934	0.0206	5.583e-06	0.0265	4323	0.0404	0.019	0.0333	0.0337	486601	0.00473275	20.5475
	rs1246172	A	G	0.0328	0.007	2.516e-06	0.2836	4323	-0.0043	0.0075	0.5658	0.3026	479479	0.0050532	21.9458
	rs13376835	A	G	-0.0401	0.0082	1.133e-06	0.8266	4323	-0.0002	0.0092	0.9801	0.833	479479	0.00550149	23.9034
	rs1434384	A	G	-0.0305	0.0062	7.151e-07	0.5567	4323	-0.0099	0.007	0.1581	0.5566	476099	0.00556681	24.1889
	rs17090140	A	G	0.0636	0.0142	7.072e-06	0.0502	4323	0.0169	0.0161	0.2933	0.0512	469743	0.00461893	20.051
	rs2283530	A	G	0.1788	0.0401	8.264e-06	0.0497	1189	0.0278	0.016	0.08265	0.0532	458104	0.0164461	19.8479
	rs2933259	T	C	-0.0278	0.0062	6.527e-06	0.5499	4323	0.0057	0.0069	0.4037	0.54	486601	0.0046292	20.0958
	rs6599251	T	G	-0.028	0.0062	5.412e-06	0.553	4323	-0.0033	0.0069	0.6287	0.5537	486601	0.00469573	20.386
	rs6917152	A	C	0.0893	0.0195	4.916e-06	0.0265	4323	0.0321	0.021	0.1256	0.0282	476099	0.00482777	20.962
	rs7231703	A	T	0.035	0.0069	3.668e-07	0.3913	4323	-0.0014	0.007	0.8442	0.3941	486601	0.00591664	25.718
X-12230	rs10142427	A	C	-0.0328	0.0062	1.329e-07	0.6825	5328	0.0197	0.0073	0.00701	0.674	486601	0.00522546	27.977
	rs10783282	A	G	0.032	0.0071	5.863e-06	0.2235	5328	-0.0037	0.0081	0.65	0.2282	486601	0.0037981	20.3058
	rs11148029	A	G	-0.0405	0.0086	2.737e-06	0.8748	5328	0.0198	0.0102	0.0528	0.8713	486601	0.00414519	22.1692
	rs11163350	T	C	0.0272	0.0061	8.698e-06	0.3153	5328	0.0017	0.0073	0.8146	0.3175	486601	0.00371789	19.8754
	rs1374486	A	G	-0.0319	0.007	5.523e-06	0.2098	5328	0.0206	0.0084	0.01354	0.2115	486601	0.00388268	20.7598
	rs16928165	A	G	-0.0885	0.0197	7.219e-06	0.974	5328	0.0304	0.0214	0.1556	0.9704	455860	0.00377353	20.174
	rs4915719	A	G	-0.027	0.0061	8.194e-06	0.5398	5328	0.0033	0.0074	0.654	0.5323	419067	0.00366361	19.5842
	rs9962038	T	C	0.0316	0.007	7.146e-06	0.2175	5328	0.0127	0.0084	0.1314	0.224	479479	0.00381027	20.3711
1-palmitoylglycerophosphocholine	rs10059896	T	C	-0.0083	0.0018	5.626e-06	0.786	7354	0.0055	0.0085	0.5222	0.78	476099	0.00288293	21.2566
	rs10283250	A	C	0.0119	0.0027	9.118e-06	0.1254	7354	0.0151	0.0106	0.1565	0.1185	486601	0.00263449	19.42
	rs10814589	A	G	0.0086	0.0018	1.533e-06	0.3122	7354	-0.0225	0.0076	0.002945	0.3137	476099	0.00309444	22.821
	rs10913710	A	G	0.0081	0.0018	8.901e-06	0.212	7354	-0.0015	0.0083	0.8534	0.2144	486601	0.00274604	20.2445
	rs10953026	A	G	-0.008	0.0018	5.852e-06	0.6177	7354	0.0056	0.007	0.4218	0.6039	486601	0.00267884	19.7477
	rs10966017	A	G	-0.0085	0.0018	3.228e-06	0.2684	7354	-0.0019	0.0082	0.8176	0.2976	411945	0.00302311	22.2933
	rs11654527	T	G	0.0081	0.0018	8.238e-06	0.1988	7354	0.0052	0.0086	0.5448	0.1949	486601	0.00274604	20.2445
	rs1235119	A	T	-0.013	0.0027	1.075e-06	0.8949	7354	0.0184	0.0112	0.1	0.8728	421311	0.00314245	23.1761
	rs12880914	T	C	-0.0085	0.0018	2.449e-06	0.7389	7354	0.0082	0.0077	0.2901	0.7367	486601	0.00302311	22.2933
	rs1433098	T	G	0.008	0.0018	8.135e-06	0.6439	7354	-0.0018	0.0072	0.7999	0.6403	479479	0.00267884	19.7477
	rs1442583	A	G	-0.017	0.0036	1.942e-06	0.0594	7354	0.0006	0.014	0.9644	0.0632	486601	0.00302311	22.2933
	rs17814868	A	G	-0.0081	0.0018	8.404e-06	0.7346	7354	-0.0049	0.0083	0.555	0.7423	450982	0.00274604	20.2445
	rs1822906	A	G	0.0099	0.0018	8.787e-08	0.2032	7354	-0.0128	0.0086	0.1336	0.2011	486601	0.00409656	30.2418
	rs1875897	A	G	0.009	0.002	6.795e-06	0.257	5590	-0.0075	0.0077	0.3325	0.2702	486601	0.00360946	20.2428
	rs2273534	T	C	0.019	0.0037	4.198e-07	0.947	7354	-0.0083	0.0167	0.6206	0.9452	369244	0.00357294	26.3624
	rs2490289	T	C	0.0096	0.0018	1.529e-07	0.2222	7354	-0.0083	0.0082	0.3109	0.228	486601	0.00385298	28.4367
	rs2748805	T	C	0.0085	0.0018	2.305e-06	0.3004	7354	-0.0068	0.0074	0.3596	0.3159	486601	0.00302311	22.2933
	rs353694	A	G	-0.0085	0.0018	4.094e-06	0.4518	7354	0.0022	0.0072	0.755	0.4556	426276	0.00302311	22.2933
	rs3735474	A	G	-0.0165	0.0036	3.972e-06	0.9341	7354	0.0092	0.0134	0.4923	0.9291	479479	0.0028484	21.0012
	rs3851441	C	G	-0.0087	0.0018	2.301e-06	0.2195	7354	0.0023	0.0083	0.7823	0.2162	486601	0.00316659	23.3548
	rs4414129	T	C	-0.0161	0.0036	7.996e-06	0.9342	7354	0.0249	0.0142	0.07956	0.931	458104	0.00271234	19.9953
	rs4459845	A	C	0.0084	0.0018	5.081e-06	0.8009	7354	-0.0008	0.0086	0.9248	0.8031	486601	0.00295261	21.7719
	rs474566	A	G	0.0116	0.0026	9.861e-06	0.8714	7354	-0.0143	0.0101	0.1589	0.8694	486601	0.00269943	19.8999
	rs476092	A	C	0.0083	0.0018	3.247e-06	0.2852	7354	0.0193	0.0087	0.02646	0.2836	349943	0.00288293	21.2566
	rs6714201	A	G	0.0081	0.0018	4.407e-06	0.483	7354	0.006	0.007	0.3906	0.4979	449808	0.00274604	20.2445
	rs6777718	T	G	-0.0086	0.0019	3.508e-06	0.2783	7354	-0.0025	0.0077	0.7409	0.2788	486601	0.00277816	20.482
	rs7124459	T	C	-0.008	0.0018	7.576e-06	0.3757	7354	0.0087	0.007	0.2152	0.3708	486601	0.00267884	19.7477
	rs7547153	A	G	-0.0086	0.0018	1.133e-06	0.5893	7354	0.0114	0.007	0.1044	0.5872	486601	0.00309444	22.821
	rs7759176	T	G	0.0082	0.0018	4.345e-06	0.2976	7354	0.0041	0.0079	0.6066	0.2897	458104	0.00281407	20.7474
	rs8028440	T	C	0.0095	0.0019	3.145e-07	0.2136	7354	-0.0269	0.0087	0.001939	0.216	458104	0.00338799	24.9932
	rs804572	T	G	-0.0372	0.0082	5.716e-06	0.0607	1764	0.0284	0.0141	0.04394	0.0649	449808	0.0115325	20.5573
	rs8052052	T	G	-0.0096	0.0018	1.855e-07	0.2037	7354	0.003	0.0087	0.7274	0.1963	476099	0.00385298	28.4367
	rs9318232	T	C	-0.0104	0.002	1.045e-07	0.2312	7354	0.0064	0.008	0.4247	0.2386	486601	0.00366344	27.0326
	rs9880529	T	C	0.0117	0.0026	7.472e-06	0.8762	7354	-0.0049	0.0102	0.6308	0.8649	476099	0.00274604	20.2445
10-nonadecenoate (19:1n9)	rs10004910	A	G	0.017	0.0034	5.583e-07	0.5629	7345	-0.006	0.0072	0.4054	0.561	458104	0.00339213	24.9932
	rs10098688	A	C	0.0263	0.0059	8.248e-06	0.337	1766	-0.0129	0.0072	0.0742	0.3359	486601	0.0111265	19.8479
	rs1348656	T	C	-0.0232	0.0042	3.459e-08	0.798	7345	0.0127	0.0085	0.1355	0.7991	486601	0.004137	30.5042
	rs35350	A	G	0.0621	0.0131	2.156e-06	0.9681	7345	0.0043	0.0223	0.846	0.9712	409998	0.00305016	22.4658
	rs530942	A	G	-0.0373	0.0081	4.687e-06	0.86	1766	0.0281	0.0117	0.01627	0.8676	349836	0.0118651	21.1814
	rs703138	T	G	0.0152	0.0034	8.619e-06	0.3743	7345	0.0011	0.007	0.8787	0.3816	486601	0.00271367	19.9807
	rs7677730	T	C	0.0151	0.0034	7.582e-06	0.4936	7345	0.0018	0.0068	0.7871	0.4962	486601	0.00267818	19.7187
1-arachidonoylglycerophosphoinositol*	rs10829734	C	G	0.016	0.0035	4.901e-06	0.8464	7351	0.0021	0.0096	0.8267	0.8458	476099	0.00283481	20.8923
	rs11163340	A	G	0.0118	0.0026	5.791e-06	0.3481	7351	0.0106	0.0076	0.1621	0.3354	458104	0.00279419	20.592
	rs1260333	A	G	0.0125	0.0026	1.262e-06	0.4472	7351	0.0167	0.0069	0.01515	0.4327	486601	0.00313447	23.1076
	rs12613874	A	G	0.0125	0.0027	2.783e-06	0.6712	7351	-0.0018	0.0075	0.8046	0.6774	449808	0.00290725	21.4276
	rs17064388	A	G	-0.0195	0.0042	4.414e-06	0.102	7351	0.0122	0.0111	0.2734	0.1093	479479	0.00292383	21.5503
	rs17250948	C	G	-0.0125	0.0026	1.814e-06	0.4039	7351	0.0003	0.007	0.9673	0.4132	486601	0.00313447	23.1076
	rs17315876	A	G	0.0118	0.0026	5.545e-06	0.4379	7351	0.009	0.0069	0.189	0.4361	486601	0.00279419	20.592
	rs174578	A	T	-0.0266	0.0026	3.019e-24	0.3409	7351	-0.0135	0.0071	0.05697	0.3526	486601	0.0140388	104.64
	rs1871395	A	G	-0.0395	0.0034	3.66e-31	0.841	7351	-0.0136	0.0094	0.1472	0.8445	486601	0.0180297	134.933
	rs4148998	A	G	-0.019	0.004	2.034e-06	0.147	5591	-0.0136	0.0097	0.1596	0.1446	486601	0.00401928	22.5544
	rs4521036	A	G	0.0171	0.0035	1.326e-06	0.1388	7351	-0.0051	0.0105	0.6279	0.1395	399985	0.00323669	23.8637
	rs4973862	T	C	-0.0119	0.0026	5.915e-06	0.6928	7351	0.0024	0.0074	0.747	0.6993	486601	0.00284161	20.9425
	rs6973089	A	T	0.0408	0.0091	7.636e-06	0.9182	1760	-0.0158	0.0126	0.2114	0.9108	432184	0.0112926	20.0791
	rs7267516	T	C	-0.012	0.0026	2.597e-06	0.4894	7351	-0.0045	0.0068	0.5154	0.4955	486601	0.00288943	21.296
	rs7303969	T	C	-0.0171	0.0036	2.635e-06	0.8242	7351	-0.0089	0.0092	0.3322	0.8173	436778	0.00305992	22.5564
	rs7903596	A	G	-0.1278	0.0285	7.087e-06	0.988	1760	-0.0023	0.0278	0.9328	0.9819	444088	0.011296	20.0853
	rs8736	T	C	-0.0227	0.0026	8.449e-18	0.4379	7351	-0.0166	0.0071	0.01939	0.435	436778	0.0102631	76.2056
	rs9326061	C	G	-0.0188	0.0034	4.393e-08	0.8497	7351	0.0139	0.0097	0.1501	0.8519	486601	0.00414199	30.5661
	rs9347355	C	G	-0.0253	0.0056	7.169e-06	0.8245	7351	0.0003	0.0093	0.9748	0.746	333768	0.00276895	20.4055
	rs9997	T	C	0.012	0.0026	3.886e-06	0.6544	7351	0.0068	0.0072	0.3431	0.649	486601	0.00288943	21.296
isovalerylcarnitine	rs10520079	A	G	-0.0167	0.0034	1.359e-06	0.3469	7344	0.0089	0.0077	0.2523	0.3312	425828	0.0032743	24.1189
	rs10889028	A	G	-0.0135	0.0027	7.116e-07	0.4193	7344	-0.0097	0.0069	0.1612	0.4264	486601	0.00339259	24.9932
	rs10947808	T	C	-0.0174	0.0036	1.21e-06	0.8105	7344	0.0106	0.0087	0.2201	0.8083	486601	0.00317089	23.3547
	rs11051552	A	G	-0.0121	0.0027	8.474e-06	0.5217	7344	0.0063	0.0068	0.3582	0.524	486601	0.00272725	20.0782
	rs11950562	A	C	0.0362	0.0027	2.309e-41	0.5231	7344	-0.0053	0.0068	0.4401	0.5291	484357	0.0238921	179.71
	rs12494255	A	G	0.0308	0.0066	2.724e-06	0.7684	1754	0.0013	0.0084	0.8751	0.7888	486601	0.0122638	21.7529
	rs13075137	T	C	-0.0242	0.0054	7.514e-06	0.4448	1754	0.013	0.0069	0.05752	0.4834	486601	0.0113206	20.0608
	rs16874160	A	G	0.137	0.0272	4.489e-07	0.9858	1754	0.023	0.0236	0.3289	0.9755	450982	0.0142573	25.3401
	rs2291449	A	G	-0.0288	0.0052	2.354e-08	0.9135	7344	-0.0037	0.0118	0.755	0.908	486601	0.00415945	30.6662
	rs2852371	A	G	0.0126	0.0027	3.968e-06	0.5831	7344	0.0095	0.0069	0.1701	0.583	486601	0.00295662	21.7718
	rs2963485	T	C	-0.0175	0.0036	1.056e-06	0.1869	7344	0.003	0.0087	0.731	0.188	486601	0.00320733	23.624
	rs383911	A	G	-0.0126	0.0027	2.978e-06	0.5551	7344	0.0054	0.0068	0.4321	0.5549	486601	0.00295662	21.7718
	rs4463295	A	G	0.013	0.0027	1.602e-06	0.5733	7344	-0.0109	0.0069	0.1141	0.5692	486601	0.00314672	23.1761
	rs4706020	A	G	-0.0214	0.0034	3.797e-10	0.3834	7344	0.0162	0.0073	0.02703	0.3798	440442	0.00536538	39.6051
	rs7106005	T	C	0.0204	0.0041	7.658e-07	0.8158	7344	-0.0106	0.0088	0.2276	0.8006	449808	0.00335968	24.75
	rs7668227	A	G	0.0238	0.0053	7.858e-06	0.9017	7344	-0.0128	0.0107	0.2311	0.8844	486601	0.00273829	20.1597
	rs8007846	A	G	0.0122	0.0027	8.394e-06	0.5509	7344	0.0002	0.0068	0.9748	0.5477	486601	0.00277239	20.4114
	rs9635324	A	G	0.0337	0.0027	1.886e-35	0.6075	7344	-0.0088	0.007	0.2085	0.6055	486601	0.0207722	155.745
	rs9775485	T	C	-0.0144	0.0028	2.005e-07	0.5852	7344	0.0103	0.0069	0.1342	0.5733	486601	0.00358852	26.4418
X-12855	rs10010466	T	G	0.0214	0.0043	6.532e-07	0.6845	4800	0.006	0.0074	0.4181	0.6919	479479	0.00513351	24.7577
	rs11042916	T	C	0.0226	0.0044	2.804e-07	0.2479	4800	0.0031	0.008	0.6993	0.2414	486601	0.00546625	26.3712
	rs11117202	T	C	-0.0353	0.008	9.756e-06	0.6066	738	-0.0062	0.0076	0.4099	0.6113	421311	0.0257042	19.4174
	rs1171614	T	C	-0.0263	0.0047	2.549e-08	0.2232	4800	-0.0144	0.0082	0.07884	0.2287	486601	0.00648113	31.2993
	rs12083933	T	C	0.0274	0.006	4.495e-06	0.1261	4800	0.0172	0.0101	0.08699	0.1348	486601	0.00432588	20.8458
	rs12136754	A	C	0.026	0.0043	1.235e-09	0.3343	4800	-0.0065	0.0072	0.3676	0.3352	486601	0.00755915	36.5451
	rs12323577	A	G	-0.0737	0.0165	8.328e-06	0.0169	4800	-0.0213	0.0283	0.4529	0.0197	427913	0.00413928	19.9428
	rs12621754	T	C	-0.1607	0.0363	9.467e-06	0.0102	738	-0.1244	0.0815	0.127	0.0187	67391	0.025869	19.5452
	rs1490956	A	G	0.0362	0.0079	4.018e-06	0.8464	4800	0.0138	0.0109	0.2038	0.8162	354593	0.00435538	20.9885
	rs1711005	A	G	-0.0279	0.0059	2.082e-06	0.1356	4800	-0.0052	0.0105	0.6167	0.1468	414189	0.00463708	22.3524
	rs17187240	T	C	-0.0607	0.0132	3.911e-06	0.9712	4800	0.0319	0.021	0.1285	0.9721	486601	0.00438611	21.1373
	rs2026781	C	G	0.0351	0.0076	3.832e-06	0.7702	4800	0.0089	0.0088	0.3106	0.7372	354593	0.00442405	21.3209
	rs2230604	T	C	0.0309	0.007	9.997e-06	0.0848	4800	0.0159	0.0123	0.1934	0.0853	486601	0.00404315	19.4778
	rs2246344	T	G	-0.0197	0.0044	7.934e-06	0.7691	4800	-0.0097	0.0081	0.2311	0.7675	486601	0.00415888	20.0376
	rs3751563	A	G	0.0288	0.0062	3.028e-06	0.1086	4800	0.0065	0.0122	0.5947	0.1106	369244	0.0044752	21.5685
	rs6802120	T	C	0.0241	0.0052	3.99e-06	0.1586	4800	0.019	0.0094	0.04301	0.1558	486601	0.00445499	21.4707
	rs7340748	A	G	0.0437	0.0097	5.922e-06	0.0539	4800	0.0082	0.0127	0.5204	0.0966	411945	0.00421062	20.288
	rs837767	A	G	0.0238	0.0054	9.601e-06	0.1777	4800	0.0023	0.0089	0.7956	0.1922	449808	0.00403061	19.4171
	rs9348403	T	C	-0.0207	0.0043	1.611e-06	0.6666	4800	0.0043	0.0074	0.5618	0.6637	449808	0.00480475	23.1645
	rs9832461	A	G	-0.0203	0.0044	4.095e-06	0.7731	4800	-0.0058	0.0084	0.4882	0.7773	468977	0.00441493	21.2768
X-13435	rs10211153	T	G	-0.0128	0.0027	2.898e-06	0.4131	6543	-0.0098	0.0069	0.1563	0.404	486601	0.00342315	22.4678
	rs11150996	T	C	-0.0158	0.0034	3.543e-06	0.6181	6543	-0.0082	0.007	0.2369	0.5897	486601	0.00328964	21.5886
	rs12071803	A	G	-0.0122	0.0028	9.921e-06	0.3609	6543	-0.0092	0.0071	0.1986	0.3557	486601	0.00289313	18.9789
	rs12352994	T	C	0.0184	0.0036	2.544e-07	0.8104	6543	0.0037	0.0088	0.6762	0.813	486601	0.0039767	26.1155
	rs13197516	T	C	-0.0396	0.008	6.633e-07	0.0369	6543	-0.001	0.0179	0.9535	0.0422	458104	0.00373087	24.495
	rs13390982	T	C	0.024	0.0053	6.564e-06	0.9232	6543	-0.0134	0.0129	0.2986	0.9217	476099	0.00312417	20.4993
	rs16865980	A	G	-0.0162	0.0036	6.318e-06	0.2149	6543	-0.0085	0.0087	0.3291	0.2179	455860	0.00308536	20.2438
	rs1853936	T	C	0.021	0.0043	8.96e-07	0.1762	6543	-0.0146	0.0089	0.1007	0.1888	476099	0.00363199	23.8434
	rs1991108	T	C	-0.0183	0.0037	5.765e-07	0.1597	6543	0.002	0.0094	0.8309	0.1621	449808	0.00372478	24.4549
	rs2062541	A	G	0.0196	0.0027	5.758e-13	0.615	6543	-0.0037	0.007	0.5922	0.6108	486601	0.00798958	52.6807
	rs2278350	A	C	-0.0159	0.0035	4.621e-06	0.3247	6543	0.0052	0.0072	0.4684	0.3479	486601	0.00314422	20.6312
	rs2326537	A	T	-0.1064	0.0206	2.426e-07	0.0294	1525	0.0649	0.018	0.0003088	0.0399	449808	0.0171928	26.6427
	rs2378668	A	C	0.0138	0.0027	5.035e-07	0.3623	6543	-0.0107	0.0071	0.1346	0.3592	486601	0.0039767	26.1155
	rs274567	T	C	0.0144	0.0027	1.229e-07	0.3687	6543	-0.0037	0.0071	0.6028	0.3704	484357	0.00432849	28.4357
	rs3752192	A	G	0.0124	0.0027	5.049e-06	0.5526	6543	0.004	0.0069	0.5658	0.5541	486601	0.00321323	21.0855
	rs4536931	C	G	-0.0494	0.0102	1.373e-06	0.0288	6543	0.0503	0.0165	0.002281	0.0568	399659	0.00357209	23.4488
	rs4960438	T	C	-0.0125	0.0027	4.754e-06	0.6378	6543	-0.0036	0.0071	0.6088	0.6388	486601	0.00326509	21.4269
	rs6107820	A	G	-0.0121	0.0027	9.952e-06	0.5819	6543	0.0072	0.0069	0.2954	0.5871	486601	0.0030601	20.0775
	rs6734857	A	T	-0.0221	0.005	8.509e-06	0.1629	6543	0.0219	0.0095	0.02058	0.1866	415042	0.00297696	19.5304
	rs6817210	A	C	-0.0123	0.0027	6.578e-06	0.5169	6543	-0.007	0.0068	0.3052	0.5241	486601	0.00316177	20.7467
	rs6973126	T	C	0.0122	0.0027	7.058e-06	0.5122	6543	0.0043	0.0068	0.53	0.5244	486601	0.00311073	20.4108
	rs7942744	T	C	0.0124	0.0027	6.415e-06	0.556	6543	0.002	0.0069	0.7739	0.5596	486601	0.00321323	21.0855
	rs9392556	T	C	-0.0358	0.0028	4.028e-38	0.6581	6543	0.0007	0.0072	0.9222	0.6577	486601	0.0243756	163.425
	rs9588850	A	G	0.0159	0.0036	8.823e-06	0.2225	6543	-0.0092	0.0082	0.2592	0.2237	486601	0.00297248	19.501
	rs9871214	T	G	-0.0161	0.0036	8.391e-06	0.1789	6543	0.0092	0.0089	0.3024	0.1757	486601	0.0030475	19.9947
X-13477	rs10206899	T	C	0.025	0.0033	1.725e-14	0.7805	5694	-0.0018	0.0082	0.8258	0.7799	486601	0.00997882	57.3719
	rs10274162	T	G	-0.0136	0.003	5.246e-06	0.4586	5694	-0.001	0.0072	0.8934	0.4553	468977	0.00359628	20.5439
	rs1151428	A	G	-0.0178	0.0039	4.769e-06	0.1545	5694	0.0047	0.0093	0.6095	0.16	486601	0.00364508	20.8237
	rs11726946	A	G	-0.0187	0.0042	9.318e-06	0.8837	5694	0.0034	0.0107	0.7518	0.8809	477532	0.00346943	19.8167
	rs1188774	T	C	-0.0222	0.005	9.955e-06	0.0826	5694	0.0099	0.0123	0.4209	0.0842	486601	0.00345023	19.7067
	rs17022603	A	G	-0.0771	0.0164	2.46e-06	0.9828	1673	0.0316	0.0319	0.3216	0.9872	462918	0.0130384	22.075
	rs1981524	T	C	0.015	0.0033	4.71e-06	0.2032	5694	-0.0115	0.0087	0.1855	0.19	484357	0.00361546	20.6539
	rs6981610	A	G	0.0141	0.0032	7.911e-06	0.708	5694	-0.0188	0.0075	0.01238	0.694	484357	0.00339815	19.4082
1-palmitoylglycerophosphoinositol*	rs10019662	A	G	-0.0344	0.0075	5.213e-06	0.441	1505	0.0126	0.0069	0.06733	0.439	486601	0.0137857	21.0096
	rs10415849	T	C	-0.024	0.0053	5.785e-06	0.1248	5979	0.0078	0.0104	0.4544	0.1215	486601	0.00341787	20.4987
	rs10491073	T	C	0.1279	0.0267	1.641e-06	0.0171	1505	-0.0387	0.0234	0.09847	0.0223	479479	0.0150179	22.9161
	rs12210574	T	C	-0.0167	0.0036	3.057e-06	0.4836	5979	0.0001	0.0069	0.9931	0.4678	486601	0.00358624	21.5121
	rs1386540	T	C	-0.0361	0.0074	1.137e-06	0.3484	1505	-0.0054	0.0071	0.4504	0.3572	484357	0.0155668	23.7669
	rs1507362	T	C	0.0333	0.0071	3.019e-06	0.3901	1505	-0.0107	0.007	0.1267	0.391	486601	0.0144057	21.9682
	rs1554690	A	C	0.0158	0.0035	8.168e-06	0.5949	5979	-0.0059	0.0071	0.4028	0.595	479479	0.00339681	20.372
	rs2702042	T	C	-0.0157	0.0035	8.897e-06	0.35	5979	0.0034	0.0072	0.6361	0.3491	479479	0.0033541	20.1149
	rs3993153	T	G	0.0197	0.0045	9.918e-06	0.8085	5979	0.0046	0.0089	0.6056	0.7924	458104	0.00319513	19.1585
	rs7800039	A	G	-0.0169	0.0036	2.13e-06	0.3424	5979	0.0003	0.0072	0.9639	0.3471	486601	0.00367233	22.0304
	rs8083552	A	G	-0.0161	0.0036	5.688e-06	0.3479	5979	-0.0004	0.0072	0.9567	0.3506	486601	0.00333402	19.9941
X-13741	rs10082970	T	C	-0.0451	0.0088	2.989e-07	0.1881	5035	-0.0153	0.0092	0.09579	0.1859	429656	0.00518954	26.2552
	rs10818386	T	C	0.0395	0.0089	8.681e-06	0.1967	5035	0.0015	0.0087	0.8672	0.1929	486601	0.0038969	19.6898
	rs1159296	T	C	-0.061	0.0135	6.598e-06	0.7444	1340	0.007	0.0081	0.3839	0.7299	458104	0.0150079	20.3865
	rs12189736	T	C	-0.0642	0.0114	1.559e-08	0.8963	5035	0.0077	0.011	0.4862	0.8916	486601	0.00625942	31.7021
	rs17167889	T	C	-0.0852	0.0176	1.299e-06	0.9594	5035	0.0161	0.0168	0.3374	0.9563	486601	0.00463274	23.4251
	rs215934	T	C	0.043	0.0093	3.584e-06	0.1585	5035	0.001	0.0095	0.9192	0.1541	486601	0.00422797	21.3697
	rs4841110	A	G	0.0342	0.0073	2.604e-06	0.5869	5035	-0.0196	0.007	0.005108	0.59	484357	0.00434028	21.9399
	rs6942053	C	G	0.033	0.0072	4.767e-06	0.4176	5035	-0.0088	0.0069	0.2026	0.412	486601	0.00415485	20.9986
	rs7171302	C	G	-0.0438	0.0083	1.537e-07	0.2838	5035	0.0099	0.0079	0.2095	0.2932	458104	0.00550044	27.8368
	rs7326215	T	C	0.0495	0.0103	1.491e-06	0.8718	5035	-0.0052	0.0104	0.6191	0.8764	486601	0.00456614	23.0868
	rs9784679	T	C	0.0363	0.008	6.198e-06	0.2789	5035	-0.0054	0.0077	0.4869	0.2732	486601	0.0040725	20.5807
	rs9849918	A	C	0.0363	0.0073	7.736e-07	0.6538	5035	-0.0132	0.0072	0.06844	0.6611	486601	0.00488698	24.717
tetradecanedioate	rs10505870	A	G	0.0245	0.0055	9.303e-06	0.2706	5629	0.0053	0.008	0.5028	0.2788	458104	0.00351275	19.8359
	rs12317268	A	G	-0.1008	0.0062	4.161e-60	0.8342	5629	-0.0136	0.0094	0.1486	0.8447	486601	0.0448515	264.231
	rs12485842	T	C	0.102	0.0224	5.396e-06	0.0771	659	0.0105	0.015	0.4827	0.0568	486601	0.0305046	20.6721
	rs13221063	A	G	-0.0294	0.0064	4.776e-06	0.8289	5629	-0.0134	0.0095	0.1593	0.8268	458104	0.00373489	21.095
	rs16967085	C	G	-0.0207	0.0046	6.343e-06	0.3734	5629	-0.0045	0.007	0.5248	0.3732	486601	0.00358455	20.2428
	rs17244095	A	C	-0.0439	0.0095	3.996e-06	0.1095	5629	-0.0091	0.01	0.3623	0.1669	409998	0.00377925	21.3465
	rs17564907	A	G	-0.045	0.0097	3.968e-06	0.9315	5629	0.0029	0.0116	0.8009	0.9043	486601	0.00380884	21.5143
	rs17661642	C	G	-0.0441	0.0097	5.568e-06	0.9412	5629	-0.0058	0.0143	0.6871	0.9394	486601	0.00365856	20.6623
	rs1988344	T	C	-0.0362	0.0081	7.946e-06	0.9117	5629	0.0164	0.012	0.1725	0.9123	486601	0.00353572	19.9661
	rs2127434	A	G	0.0284	0.0061	3.226e-06	0.7956	5629	0.0038	0.0086	0.656	0.7806	436778	0.00383598	21.6682
	rs2554887	A	T	0.0282	0.0053	1.294e-07	0.683	5629	0.0017	0.0083	0.841	0.6833	357065	0.00500422	28.3004
	rs2566347	A	C	-0.0262	0.0056	2.444e-06	0.2063	5629	-0.0078	0.0084	0.3556	0.2054	486601	0.00387356	21.8813
	rs4149032	T	C	-0.0521	0.0054	3.667e-22	0.3294	5629	-0.005	0.0072	0.4843	0.3346	486601	0.016268	93.0537
	rs4551320	T	G	0.0434	0.0093	2.881e-06	0.0759	5629	0.0125	0.0113	0.2698	0.104	486601	0.00385394	21.77
	rs4799429	T	C	-0.0213	0.0046	3.272e-06	0.48	5629	-0.0007	0.0068	0.9228	0.4816	486601	0.00379456	21.4333
	rs6663731	A	T	0.0624	0.0081	1.385e-14	0.8857	5629	0.0136	0.0101	0.1766	0.8687	486601	0.0104331	59.326
	rs7023732	A	G	0.0369	0.0083	8.073e-06	0.0811	5629	0.0186	0.0124	0.1335	0.086	479479	0.00349899	19.758
	rs704622	T	C	-0.3467	0.0712	1.133e-06	0.9863	659	0.002	0.0347	0.9532	0.9876	397712	0.0347305	23.6389
	rs7233515	A	G	-0.0211	0.0046	4.741e-06	0.3974	5629	-0.0048	0.007	0.4876	0.3964	486601	0.0037239	21.0327
	rs8192287	T	G	0.0522	0.0115	5.842e-06	0.0436	5629	0.0225	0.0145	0.1192	0.0602	479479	0.00364693	20.5964
	rs9262	C	G	-0.0226	0.0046	1.014e-06	0.5925	5629	-0.0144	0.0069	0.03846	0.5858	486601	0.00426984	24.1294
hexadecanedioate	rs10505870	A	G	0.0252	0.0053	1.886e-06	0.2707	6447	0.0053	0.008	0.5028	0.2788	458104	0.00349439	22.6003
	rs10770126	A	G	0.0205	0.0044	2.681e-06	0.5547	6447	-0.0069	0.0069	0.3193	0.5696	486601	0.00335571	21.7004
	rs10869648	A	G	-0.0211	0.0044	1.371e-06	0.4086	6447	-0.0033	0.0069	0.6324	0.4099	486601	0.00355431	22.9893
	rs11720619	T	C	0.0233	0.0051	4.864e-06	0.2508	6447	0.0122	0.0079	0.1219	0.2472	486601	0.00322708	20.8659
	rs12070845	A	G	0.0414	0.0089	3.157e-06	0.0702	6447	-0.0176	0.0123	0.1548	0.0856	479479	0.00334509	21.6315
	rs12464103	A	G	0.0297	0.006	8.236e-07	0.1572	6447	-0.0043	0.0096	0.6554	0.1627	469743	0.00378622	24.4949
	rs12714232	T	C	-0.02	0.0044	7.067e-06	0.5232	6447	0.0031	0.0069	0.657	0.5137	486601	0.00319453	20.6547
	rs13293473	C	G	-0.037	0.0076	1.298e-06	0.9111	6447	-0.0026	0.0121	0.8278	0.908	476099	0.0036629	23.6942
	rs1578700	T	C	0.0303	0.0068	8.448e-06	0.1191	6447	-0.0037	0.0105	0.7221	0.1299	468977	0.00307025	19.8487
	rs1871395	A	G	-0.0893	0.0059	1.649e-52	0.8326	6447	-0.0136	0.0094	0.1472	0.8445	486601	0.0343144	229.015
	rs2286411	A	G	0.0327	0.0073	8.309e-06	0.1197	6447	-0.006	0.0095	0.5279	0.1535	486601	0.00310272	20.0593
	rs3805895	A	C	0.0645	0.0145	8.566e-06	0.9764	6447	-0.0157	0.0222	0.4802	0.9755	486601	0.00305981	19.781
	rs4149032	T	C	-0.0498	0.0051	9.876e-23	0.3306	6447	-0.005	0.0072	0.4843	0.3346	486601	0.0145742	95.3199
	rs4972811	T	C	0.0204	0.0044	4.221e-06	0.428	6447	0.0115	0.007	0.0979	0.4279	486601	0.00332316	21.4892
	rs6663731	A	T	0.0452	0.0069	5.492e-11	0.8823	6447	0.0136	0.0101	0.1766	0.8687	486601	0.00661211	42.8987
	rs6870033	A	T	-0.0238	0.0052	4.137e-06	0.7179	6447	-0.0053	0.0074	0.4761	0.6912	486601	0.00323877	20.9417
	rs7023732	A	G	0.0396	0.0079	6.347e-07	0.0795	6447	0.0186	0.0124	0.1335	0.086	479479	0.0038823	25.1189
	rs7265772	A	G	0.024	0.0054	9.362e-06	0.1918	6447	-0.0078	0.0085	0.3628	0.1997	486601	0.00305456	19.747
	rs749008	A	G	-0.0197	0.0044	7.646e-06	0.6386	6447	-0.0102	0.0071	0.1495	0.6315	486601	0.00309971	20.0398
	rs7523522	T	C	-0.0213	0.0044	1.323e-06	0.6548	6447	-0.0082	0.0071	0.2488	0.6508	486601	0.00362177	23.4271
	rs7926241	A	G	0.0867	0.0187	3.562e-06	0.0152	6447	0.0217	0.0295	0.4606	0.0155	452807	0.00332316	21.4892
	rs9304337	A	G	0.0206	0.0044	2.263e-06	0.5538	6447	0.004	0.0068	0.5548	0.5573	486601	0.00338842	21.9126
	rs9487538	A	G	0.0504	0.0113	7.671e-06	0.0402	6447	0.0174	0.0173	0.3165	0.0412	479479	0.00307616	19.887
	rs9587762	T	C	0.0273	0.0061	7.768e-06	0.187	6447	0.0033	0.009	0.7097	0.1869	476099	0.00309714	20.0231
	rs1022302	T	C	-0.0223	0.005	9.914e-06	0.3866	4529	-0.0162	0.0071	0.02191	0.3779	479479	0.00437285	19.8828
X-14057	rs10267258	T	C	-0.0305	0.0067	4.714e-06	0.8786	4529	-0.0028	0.01	0.7795	0.8646	486601	0.00455476	20.7137
	rs10433495	T	C	0.055	0.0122	6.671e-06	0.9624	4529	0.0017	0.0201	0.9306	0.9686	449808	0.00446744	20.3149
	rs11184443	T	C	0.025	0.0056	8.826e-06	0.2471	4529	0.0166	0.0078	0.03418	0.2526	486601	0.00438122	19.921
	rs12681727	A	G	-0.0357	0.008	7.143e-06	0.1333	4529	-0.0151	0.0108	0.1601	0.1418	430400	0.00437773	19.9051
	rs12778305	T	G	0.0278	0.0063	8.895e-06	0.37	4529	0.0037	0.007	0.5938	0.3904	477532	0.00428098	19.4633
	rs1418811	T	G	0.0275	0.0061	5.93e-06	0.8452	4529	0.0091	0.0093	0.3315	0.8428	486601	0.00446744	20.3149
	rs1556831	T	G	0.0226	0.0051	9.192e-06	0.7471	4529	-0.0054	0.0078	0.4923	0.7466	486601	0.00431713	19.6284
	rs16928398	T	C	0.0623	0.0136	4.567e-06	0.9707	4529	-0.026	0.0213	0.2221	0.9713	476099	0.00461199	20.9752
	rs16936190	C	G	-0.1014	0.0223	5.413e-06	0.0247	1517	-0.0618	0.023	0.007338	0.0268	411945	0.0134463	20.6487
	rs2921448	A	G	0.0227	0.005	5.246e-06	0.2771	4529	0.0126	0.0076	0.09962	0.2821	479479	0.00453041	20.6025
	rs3789107	A	C	0.0636	0.0133	1.901e-06	0.8931	1517	0.0207	0.0118	0.0793	0.8853	450982	0.01485	22.8369
	rs4665383	C	G	-0.0254	0.0051	5.486e-07	0.7261	4529	-0.0201	0.0078	0.01021	0.7457	486601	0.00544694	24.7934
	rs4854073	T	C	-0.0224	0.0046	1.246e-06	0.4114	4529	0.0095	0.0071	0.1833	0.4297	449808	0.00520847	23.7022
	rs6751559	T	G	-0.0357	0.0071	5.477e-07	0.8962	4529	0.0043	0.0113	0.7043	0.8992	486601	0.00555136	25.2713
	rs6899809	T	C	-0.0554	0.0123	7.204e-06	0.0436	4529	-0.0257	0.017	0.1313	0.0501	411945	0.00445929	20.2776
	rs7619989	C	G	-0.0308	0.0068	5.822e-06	0.602	1517	-0.0044	0.007	0.5283	0.6187	486601	0.0133433	20.4885
	rs9877943	A	G	0.0244	0.0054	5.992e-06	0.2282	4529	0.009	0.0082	0.271	0.2214	486601	0.00448783	20.408
X-14374	rs10894263	A	C	0.0161	0.0035	4.841e-06	0.5535	7184	-0.0055	0.0073	0.4541	0.5688	450982	0.00293678	21.1541
	rs10899916	T	C	0.0244	0.0051	2.066e-06	0.3837	1732	0.0035	0.0069	0.618	0.4063	486601	0.0130434	22.8632
	rs11585904	C	G	0.0219	0.0049	9.227e-06	0.1296	7184	-0.01	0.0094	0.2881	0.1598	486601	0.00277283	19.9699
	rs11670375	A	G	-0.0208	0.0044	2.711e-06	0.864	7184	0.0096	0.0104	0.3592	0.8675	436778	0.00310103	22.3409
	rs1374273	A	G	0.0254	0.0052	1.047e-06	0.6234	1732	-0.0086	0.0071	0.2216	0.6255	486601	0.0135885	23.8319
	rs1449969	A	G	-0.0156	0.0034	5.275e-06	0.7512	7184	0.0157	0.0079	0.04646	0.7446	486601	0.00292183	21.046
	rs1557339	A	C	0.0275	0.006	4.415e-06	0.7675	1732	-0.0254	0.008	0.001434	0.751	486601	0.0119834	20.9827
	rs4654649	T	C	0.0144	0.0032	8.49e-06	0.5518	7184	-0.0031	0.0069	0.6567	0.5546	486601	0.00281084	20.2444
	rs6913176	T	C	0.082	0.0177	3.799e-06	0.9804	1732	-0.035	0.033	0.2884	0.987	441796	0.0122401	21.4378
X-14626	rs11581618	A	G	-0.013	0.0029	6.594e-06	0.3437	6464	-0.0105	0.0072	0.1431	0.3463	486601	0.00309914	20.0889
	rs12317268	A	G	-0.0536	0.0038	2.202e-45	0.8428	6464	-0.0136	0.0094	0.1486	0.8447	486601	0.0298604	198.897
	rs1434665	A	T	-0.0129	0.0029	7.905e-06	0.7194	6464	-0.0119	0.0076	0.1162	0.7131	484357	0.00305179	19.781
	rs17145556	T	C	-0.033	0.0067	7.786e-07	0.951	6464	-0.0127	0.0148	0.3897	0.9432	484357	0.00373895	24.2518
	rs17651844	A	G	0.0441	0.0092	1.521e-06	0.031	6464	-0.014	0.019	0.4619	0.0344	479479	0.00354209	22.9703
	rs17832807	C	G	0.0233	0.0048	1.553e-06	0.1092	6464	-0.001	0.0106	0.9216	0.1396	450982	0.00363202	23.5556
	rs2581320	T	G	0.0214	0.0047	6.199e-06	0.8846	6464	0.0069	0.0103	0.5021	0.8762	486601	0.00319698	20.7251
	rs3763941	T	C	0.0336	0.0076	8.995e-06	0.047	6464	0.009	0.0169	0.5927	0.0478	429656	0.00301466	19.5397
	rs3790310	A	T	0.0177	0.0038	3.462e-06	0.8295	6464	0.0213	0.0091	0.01894	0.8282	486601	0.00334521	21.6893
	rs4149034	A	G	-0.0221	0.0029	1.989e-14	0.3407	6464	-0.0052	0.0072	0.4709	0.3344	486601	0.00890436	58.0569
	rs4610008	T	C	-0.0562	0.0123	5.204e-06	0.6607	1260	-0.0096	0.0069	0.1657	0.5685	484654	0.0162988	20.8436
	rs4657463	C	G	0.0136	0.0029	2.8e-06	0.6945	6464	0.011	0.0074	0.1381	0.6989	486601	0.00339082	21.9861
	rs4762693	A	G	0.0172	0.0037	4.068e-06	0.2859	6464	0.0051	0.0079	0.5147	0.2913	458104	0.00333198	21.6032
	rs594084	T	C	-0.0131	0.0029	5.551e-06	0.6304	6464	-0.0027	0.0072	0.7083	0.6354	486601	0.00314685	20.3992
	rs6563831	T	C	0.0136	0.0029	2.327e-06	0.652	6464	0.0037	0.0072	0.6005	0.6439	486601	0.00339082	21.9861
	rs6771638	T	G	-0.0132	0.0029	5.384e-06	0.2911	6464	-0.0006	0.0078	0.9387	0.2929	458104	0.00319493	20.7118
	rs6859143	A	G	0.0134	0.0029	3.549e-06	0.7032	6464	-0.0048	0.0074	0.5142	0.6936	486601	0.00329215	21.3442
	rs7499206	T	C	0.014	0.0029	1.404e-06	0.29	6464	0.0061	0.0075	0.4193	0.289	486601	0.00359249	23.2984
4-androsten-3beta,17beta-diol disulfate 2*	rs10082235	T	C	-0.0385	0.0084	4.094e-06	0.0735	7333	-0.007	0.0139	0.6155	0.0715	458104	0.00285653	21.0012
	rs12508354	T	G	-0.0232	0.0047	8.236e-07	0.328	7333	0.0031	0.0073	0.6715	0.3269	486601	0.00331175	24.3591
	rs12521994	A	G	0.05	0.0109	4.463e-06	0.9559	7333	-0.0121	0.017	0.476	0.9566	477235	0.00286128	21.0363
	rs12525109	A	G	0.0244	0.005	8.914e-07	0.771	7333	-0.0078	0.008	0.3281	0.7499	484357	0.00323705	23.8079
	rs1337985	T	C	-0.0184	0.0041	7.643e-06	0.627	7333	0.0039	0.0071	0.5822	0.6293	486601	0.00273902	20.1349
	rs13419511	A	G	-0.0187	0.0041	5.783e-06	0.5995	7333	-0.0034	0.0069	0.618	0.5931	486601	0.00282881	20.7968
	rs1476117	A	G	0.0187	0.0041	5.857e-06	0.5513	7333	0.0026	0.0069	0.7059	0.5411	486601	0.00282881	20.7968
	rs2295709	T	C	0.0228	0.005	4.806e-06	0.7937	7333	0.0056	0.0082	0.4965	0.7813	486601	0.0028276	20.7879
	rs2762353	A	G	0.0299	0.0041	2.505e-13	0.4536	7333	0.0211	0.0069	0.002118	0.4356	484357	0.00720037	53.1687
	rs296396	T	C	-0.0298	0.0056	1.262e-07	0.1648	7333	0.005	0.0094	0.5982	0.1597	479479	0.00384681	28.3099
	rs3733475	T	G	-0.0221	0.0047	2.775e-06	0.3611	7333	0.0139	0.0073	0.05732	0.4009	458104	0.00300607	22.104
	rs4149056	T	C	-0.0485	0.0055	1.332e-18	0.8386	7333	-0.0146	0.0094	0.122	0.8464	486601	0.0104929	77.7391
	rs6584331	T	C	0.0211	0.004	1.774e-07	0.4843	7333	-0.0006	0.0068	0.9345	0.4808	486601	0.00378023	27.818
	rs6755484	T	C	-0.0191	0.0041	3.112e-06	0.4847	7333	0.0005	0.0072	0.9482	0.4872	458104	0.00295076	21.696
	rs7183977	T	C	-0.0233	0.0047	7.189e-07	0.6755	7333	-0.0128	0.0073	0.07807	0.6549	479479	0.00334027	24.5696
	rs7321271	C	G	0.0217	0.0049	8.962e-06	0.2543	7333	0.0036	0.0078	0.6438	0.264	486601	0.00266738	19.6069
	rs9445285	T	C	0.03	0.0068	9.333e-06	0.1465	7333	0.0129	0.0084	0.1225	0.2109	486601	0.00264723	19.4584
	rs966968	T	C	0.0214	0.0048	7.859e-06	0.7093	7333	0.0102	0.0075	0.1745	0.71	486601	0.00270326	19.8713
	rs9938618	A	G	-0.0452	0.0096	2.74e-06	0.943	7333	-0.0285	0.0151	0.0599	0.9459	479479	0.00301399	22.1624
