# Supplementary material for: Causality of genetically determined blood metabolites on irritable bowel syndrome: A Mendelian randomization study
Source: PLoS One. 2024 Apr 3;19(4):e0298963. doi: 10.1371/journal.pone.0298963 (PMC10990233; doi:10.1371/journal.pone.0298963)
Supplement: S4 Table — (XLSX) [file pone.0298963.s004.xlsx]

## Sheet: Sheet1
Table S4 Reverse MR analysis
		IVW			Weighted Median			Mr-egger			Q1 pval	Q2 pval	intercept	intercept pval
outcome	nsnp	beta	se	pval	beta	se	pval	beta	se	pval
stearate (18:0)	25	-0.00911211	0.0274295	0.739737	-6.51546e-06	0.0349615	0.999851	0.0808553	0.146818	0.587138	0.107526	0.122318	-0.00359577	0.53873
butyrylcarnitine	25	0.0153361	0.033927	0.651245	-0.0165931	0.0429106	0.698986	-0.0946604	0.181976	0.60791	0.14444	0.163461	0.00437541	0.544244
tetradecanedioate	25	0.0104836	0.0296936	0.724044	0.0182912	0.0395153	0.643444	0.0490739	0.154789	0.754075	0.241018	0.284575	-0.00154909	0.801581
X-14057	25	-0.0299234	0.0211209	0.15655	-0.0244173	0.0276962	0.377986	-0.115736	0.118189	0.337647	0.0985578	0.107566	0.00341414	0.467873
X-14626	25	-0.00716006	0.0110565	0.51725	-0.00300423	0.0154214	0.845542	0.0660271	0.0579461	0.266242	0.490621	0.453098	-0.00290675	0.211065
*Q1 pval: p value of Q test from MR-Egger method; Q2 pval: p value of Q test from IVW method
