# Supplementary material for: Causality of genetically determined blood metabolites on irritable bowel syndrome: A Mendelian randomization study
Source: PLoS One. 2024 Apr 3;19(4):e0298963. doi: 10.1371/journal.pone.0298963 (PMC10990233; doi:10.1371/journal.pone.0298963)
Supplement: S5 Table — (XLSX) [file pone.0298963.s005.xlsx]

## Sheet: Sheet1
Table S5 The SNP-based heritability (h2) of the metabolites
trait	Mean Chi2	Lambda GC	Intercept	Intercept SE	Ratio	Ratio SE	h2	h2 SE
stearate (18:0)	1.09498	1.09525	1.02982	0.00597053	0.313907	0.0628587	0.441305	0.0594407
butyrylcarnitine	1.03247	1.01641	1.01552	0.00680499	0.477905	0.209572	0.14511	0.0883776
tetradecanedioate	1.04845	1.03197	1.01753	0.00668453	0.361827	0.137957	0.261771	0.103994
X-14057	1.01838	1.01641	0.996931	0.00602519	-0.166995	0.327867	0.231581	0.0979362
X-14626	1.04773	1.03895	0.996909	0.00663987	-0.0647549	0.139106	0.380469	0.0775186
