# Supplementary material for: Causality of genetically determined blood metabolites on irritable bowel syndrome: A Mendelian randomization study
Source: PLoS One. 2024 Apr 3;19(4):e0298963. doi: 10.1371/journal.pone.0298963 (PMC10990233; doi:10.1371/journal.pone.0298963)
Supplement: S6 Table — (XLSX) [file pone.0298963.s006.xlsx]

## Sheet: Sheet1
Table S6 Confounders identified from phennoscanner
Metabolites	SNP	Trait
stearate	rs10757839	Weight
	rs10853932	Body mass index
	rs2115366	Monocyte percentage of white cells
	rs2489020	Body mass index
	rs4507103	Alcohol intake frequency
	rs603424	Waist circumference adjusted for smoking
	rs7996008	Body mass index
Butyrylcarnitine	rs1171617	Whole body fat-free mass
	rs1718125	Diabetes diagnosed by doctor
	rs274567	Neutrophil percentage of granulocytes
	rs4767941	Eosinophil count
	rs662138	Total cholesterol
	rs8006419	Whole body fat-free mass
Tetradecanedioate	NA
X-14057	rs4665383	Triglycerides/Alcohol intake frequency
	rs6751559	Triglycerides
X-14626	rs11581618	Red cell distribution width
	rs12317268	Total serum bilirubin
	rs17145556	Arm fat percentage left
	rs6563831	Monocyte percentage of white cells
