# Supplementary material for: Causality of genetically determined blood metabolites on irritable bowel syndrome: A Mendelian randomization study
Source: PLoS One. 2024 Apr 3;19(4):e0298963. doi: 10.1371/journal.pone.0298963 (PMC10990233; doi:10.1371/journal.pone.0298963)
Supplement: S7 Table — (XLSX) [file pone.0298963.s007.xlsx]

## Sheet: Sheet1
Table S7 Multivariable MR analysis of the identified metabolites.
Exposures	nsnp	OR	lower CI	upper CI	pval	method
Stearate (18:0)	43	0.682406	0.441841	0.92297	0.00184939	MVMR IVW
Butyrylcarnitine	32	1.10707	1.03775	1.17638	0.00402561	MVMR IVW
Tetradecanedioate	20	1.10541	1.0106	1.20022	0.0382814	MVMR IVW
X-14057	18	1.24812	1.12463	1.37161	0.000435242	MVMR IVW
X-14626	18	1.12088	0.96804	1.27372	0.143363	MVMR IVW
